# Supplementary material for: Ultrasound radiomics based on axillary lymph nodes images for predicting lymph node metastasis in breast cancer
Source: Front Oncol. 2023 Oct 26;13:1217309. doi: 10.3389/fonc.2023.1217309 (PMC10641324; doi:10.3389/fonc.2023.1217309)
Supplement: Supplementary file 1 [file DataSheet_1.zip]

Archive with 151 entries (150 files):
- mask/
- mask/1007491-3-segment.nii.gz
- mask/1038429-1-segment.nii.gz
- mask/1083040-1-segment.nii.gz
- mask/1104521-1-segment.nii.gz
- mask/1105802-1-segment.nii.gz
- mask/1113968-1-segment.nii.gz
- mask/1116690-1-segment.nii.gz
- mask/1118867-1-segment.nii.gz
- mask/1123604-1-segment.nii.gz
- mask/1135654-1-segment.nii.gz
- mask/1156548-1-segment.nii.gz
- mask/1181435-1-segment.nii.gz
- mask/1191257-1-segment.nii.gz
- mask/1223811-1-segment.nii.gz
- mask/1229005-1-segment.nii.gz
- mask/1232336-1-segment.nii.gz
- mask/1239151-1-segment.nii.gz
- mask/1241657-1-segment.nii.gz
- mask/1254530-1-segment.nii.gz
- mask/1269169-1-segment.nii.gz
- mask/1276801-1-segment.nii.gz
- mask/1298809-1-segment.nii.gz
- mask/1320051-1-segment.nii.gz
- mask/1331039-1-segment.nii.gz
- mask/1360775-1-segment.nii.gz
- mask/1364074-2-segment.nii.gz
- mask/1373127-2-segment.nii.gz
- mask/1378251-1-segment.nii.gz
- mask/1402578-1-segment.nii.gz
- mask/1404836-2-segment.nii.gz
- mask/1404939-1-segment.nii.gz
- mask/1406351-4-segment.nii.gz
- mask/1436263-2-segment.nii.gz
- mask/1448501-1-segment.nii.gz
- mask/1513117-1-segment.nii.gz
- mask/1519325-1-segment.nii.gz
- mask/1520781-1-segment.nii.gz
- mask/1521304-2-segment.nii.gz
- mask/1528585-1-segment.nii.gz
- mask/1554499-2-segment.nii.gz
- mask/1554586-1-segment.nii.gz
- mask/1557229-3-segment.nii.gz
- mask/1563158-1-segment.nii.gz
- mask/1565820-1-segment.nii.gz
- mask/1566186-1-segment.nii.gz
- mask/1566279-1-segment.nii.gz
- mask/1569142-3-segment.nii.gz
- mask/1570768-1-segment.nii.gz
- mask/1574405-1-segment.nii.gz
- mask/1584084-1-segment.nii.gz
- mask/1589469-1-segment.nii.gz
- mask/1590233-1-segment.nii.gz
- mask/1597578-1-segment.nii.gz
- mask/1603922-1-segment.nii.gz
- mask/1604057-1-segment.nii.gz
- mask/1605791-1-segment.nii.gz
- mask/1611526-1-segment.nii.gz
- mask/1612412-1-segment.nii.gz
- mask/1618037-1-segment.nii.gz
- mask/1618173-1-segment.nii.gz
- mask/1618739-1-segment.nii.gz
- mask/1620834-1-segment.nii.gz
- mask/1620899-1-segment.nii.gz
- mask/1622051-1-segment.nii.gz
- mask/1622328-1-segment.nii.gz
- mask/1625384-1-segment.nii.gz
- mask/1625585-2-segment.nii.gz
- mask/1625650-1-segment.nii.gz
- mask/1642336-1-segment.nii.gz
- mask/1642983-1-segment.nii.gz
- mask/1652585-1-segment.nii.gz
- mask/1653846-2-segment.nii.gz
- mask/1657690-1-segment.nii.gz
- mask/1663390-1-segment.nii.gz
- mask/1666565-1-segment.nii.gz
- mask/1667708-1-segment.nii.gz
- mask/1679459-1-segment.nii.gz
- mask/1682367-1-segment.nii.gz
- mask/1688297-1-segment.nii.gz
- mask/1688841-1-segment.nii.gz
- mask/1692752-1-segment.nii.gz
- mask/1693304-1-segment.nii.gz
- mask/1693304-2-segment.nii.gz
- mask/1696114-1-segment.nii.gz
- mask/1697518-1-segment.nii.gz
- mask/1712013-1-segment.nii.gz
- mask/1713326-1-segment.nii.gz
- mask/1714490-1-segment.nii.gz
- mask/1719412-1-segment.nii.gz
- mask/1724161-1-segment.nii.gz
- mask/1726246-1-segment.nii.gz
- mask/1727001-2-segment.nii.gz
- mask/1728339-1-segment.nii.gz
- mask/1731822-1-segment.nii.gz
- mask/1733931-2-segment.nii.gz
- mask/1734089-1-segment.nii.gz
- mask/1737802-1-segment.nii.gz
- mask/1737802-7-segment.nii.gz
- mask/1738048-2-segment.nii.gz
- mask/1739264-3-segment.nii.gz
- mask/1740738-1-segment.nii.gz
- mask/1741491-1-segment.nii.gz
- mask/1749651-1-segment.nii.gz
- mask/1750099-1-segment.nii.gz
- mask/1756183-1-segment.nii.gz
- mask/1756672-1-segment.nii.gz
- mask/1756910-1-segment.nii.gz
- mask/1757927-1-segment.nii.gz
- mask/1759295-1-segment.nii.gz
- mask/1759492-1-segment.nii.gz
- mask/1761210-2-segment.nii.gz
- mask/1761297-1-segment.nii.gz
- mask/1763610-1-segment.nii.gz
- mask/1764073-1-segment.nii.gz
- mask/1764353-1-segment.nii.gz
- mask/1765613-1-segment.nii.gz
- mask/1766285-3-segment.nii.gz
- mask/1769185-1-segment.nii.gz
- mask/1772696-1-segment.nii.gz
- mask/1772696-5-segment.nii.gz
- mask/1773085-1-segment.nii.gz
- mask/1774777-1-segment.nii.gz
- mask/1777152-2-segment.nii.gz
- mask/1777719-1-segment.nii.gz
- mask/1778334-1-segment.nii.gz
- mask/1779021-5-segment.nii.gz
- mask/1783491-1-segment.nii.gz
- mask/1785072-1-segment.nii.gz
- mask/1786472-3-segment.nii.gz
- mask/1787135-2-segment.nii.gz
- mask/1787268-1-segment.nii.gz
- mask/1790768-1-segment.nii.gz
- mask/1790966-1-segment.nii.gz
- mask/1791185-1-segment.nii.gz
- mask/1795179-1-segment.nii.gz
- mask/1795553-1-segment.nii.gz
- mask/1796003-1-segment.nii.gz
- mask/1796582-1-segment.nii.gz
- mask/1797029-1-segment.nii.gz
- mask/1798355-1-segment.nii.gz
- mask/609445-1-segment.nii.gz
- mask/773639-1-segment.nii.gz
- mask/chendangu-1-segment.nii.gz
- mask/limin-1-segment.nii.gz
- mask/liuxiaoyang-1-segment.nii.gz
- mask/liyili-1-segment.nii.gz
- mask/longhongyu-1-segment.nii.gz
- mask/zhangmeihong-1-segment.nii.gz
- mask/zhoujuxia-1-segment.nii.gz
- mask/zhuweilong-1-segment.nii.gz
