# Supplementary material for: Ultrasound radiomics based on axillary lymph nodes images for predicting lymph node metastasis in breast cancer
Source: Front Oncol. 2023 Oct 26;13:1217309. doi: 10.3389/fonc.2023.1217309 (PMC10641324; doi:10.3389/fonc.2023.1217309)
Supplement: Supplementary file 2 [file DataSheet_2.zip]

Archive with 151 entries (150 files):
- ROI/
- ROI/1007491-3.jpg
- ROI/1038429-1.jpg
- ROI/1083040-1.jpg
- ROI/1104521-1.jpg
- ROI/1105802-1.jpg
- ROI/1113968-1.jpg
- ROI/1116690-1.jpg
- ROI/1118867-1.jpg
- ROI/1123604-1.jpg
- ROI/1135654-1.jpg
- ROI/1156548-1.jpg
- ROI/1181435-1.jpg
- ROI/1191257-1.jpg
- ROI/1223811-1.jpg
- ROI/1229005-1.jpg
- ROI/1232336-1.jpg
- ROI/1239151-1.jpg
- ROI/1241657-1.jpg
- ROI/1254530-1.jpg
- ROI/1269169-1.jpg
- ROI/1276801-1.jpg
- ROI/1298809-1.jpg
- ROI/1320051-1.jpg
- ROI/1331039-1.jpg
- ROI/1360775-1.jpg
- ROI/1364074-2.jpg
- ROI/1373127-2.jpg
- ROI/1378251-1.jpg
- ROI/1402578-1.jpg
- ROI/1404836-2.jpg
- ROI/1404939-1.jpg
- ROI/1406351-4.jpg
- ROI/1436263-2.jpg
- ROI/1448501-1.jpg
- ROI/1513117-1.jpg
- ROI/1519325-1.jpg
- ROI/1520781-1.jpg
- ROI/1521304-2.jpg
- ROI/1528585-1.jpg
- ROI/1554499-2.jpg
- ROI/1554586-1.jpg
- ROI/1557229-3.jpg
- ROI/1563158-1.jpg
- ROI/1565820-1.jpg
- ROI/1566186-1.jpg
- ROI/1566279-1.jpg
- ROI/1569142-3.jpg
- ROI/1570768-1.jpg
- ROI/1574405-1.jpg
- ROI/1584084-1.jpg
- ROI/1589469-1.jpg
- ROI/1590233-1.jpg
- ROI/1597578-1.jpg
- ROI/1603922-1.jpg
- ROI/1604057-1.jpg
- ROI/1605791-1.jpg
- ROI/1611526-1.jpg
- ROI/1612412-1.jpg
- ROI/1618037-1.jpg
- ROI/1618173-1.jpg
- ROI/1618739-1.jpg
- ROI/1620834-1.jpg
- ROI/1620899-1.jpg
- ROI/1622051-1.jpg
- ROI/1622328-1.jpg
- ROI/1625384-1.jpg
- ROI/1625585-2.jpg
- ROI/1625650-1.jpg
- ROI/1642336-1.jpg
- ROI/1642983-1.jpg
- ROI/1652585-1.jpg
- ROI/1653846-2.jpg
- ROI/1657690-1.jpg
- ROI/1663390-1.jpg
- ROI/1666565-1.jpg
- ROI/1667708-1.jpg
- ROI/1679459-1.jpg
- ROI/1682367-1.jpg
- ROI/1688297-1.jpg
- ROI/1688841-1.jpg
- ROI/1692752-1.jpg
- ROI/1693304-1.jpg
- ROI/1693304-2.jpg
- ROI/1696114-1.jpg
- ROI/1697518-1.jpg
- ROI/1712013-1.jpg
- ROI/1713326-1.jpg
- ROI/1714490-1.jpg
- ROI/1719412-1.jpg
- ROI/1724161-1.jpg
- ROI/1726246-1.jpg
- ROI/1727001-2.jpg
- ROI/1728339-1.jpg
- ROI/1731822-1.jpg
- ROI/1733931-2.jpg
- ROI/1734089-1.jpg
- ROI/1737802-1.jpg
- ROI/1737802-7.jpg
- ROI/1738048-2.jpg
- ROI/1739264-3.jpg
- ROI/1740738-1.jpg
- ROI/1741491-1.jpg
- ROI/1749651-1.jpg
- ROI/1750099-1.jpg
- ROI/1756183-1.jpg
- ROI/1756672-1.jpg
- ROI/1756910-1.jpg
- ROI/1757927-1.jpg
- ROI/1759295-1.jpg
- ROI/1759492-1.jpg
- ROI/1761210-2.jpg
- ROI/1761297-1.jpg
- ROI/1763610-1.jpg
- ROI/1764073-1.jpg
- ROI/1764353-1.jpg
- ROI/1765613-1.jpg
- ROI/1766285-3.jpg
- ROI/1769185-1.jpg
- ROI/1772696-1.jpg
- ROI/1772696-5.jpg
- ROI/1773085-1.jpg
- ROI/1774777-1.jpg
- ROI/1777152-2.jpg
- ROI/1777719-1.jpg
- ROI/1778334-1.jpg
- ROI/1779021-5.jpg
- ROI/1783491-1.jpg
- ROI/1785072-1.jpg
- ROI/1786472-3.jpg
- ROI/1787135-2.jpg
- ROI/1787268-1.jpg
- ROI/1790768-1.jpg
- ROI/1790966-1.jpg
- ROI/1791185-1.jpg
- ROI/1795179-1.jpg
- ROI/1795553-1.jpg
- ROI/1796003-1.jpg
- ROI/1796582-1.jpg
- ROI/1797029-1.jpg
- ROI/1798355-1.jpg
- ROI/609445-1.jpg
- ROI/773639-1.jpg
- ROI/chendangu-1.jpg
- ROI/limin-1.jpg
- ROI/liuxiaoyang-1.jpg
- ROI/liyili-1.jpg
- ROI/longhongyu-1.jpg
- ROI/zhangmeihong-1.jpg
- ROI/zhoujuxia-1.jpg
- ROI/zhuweilong-1.jpg
