# Supplementary material for: Ultrasound radiomics based on axillary lymph nodes images for predicting lymph node metastasis in breast cancer
Source: Front Oncol. 2023 Oct 26;13:1217309. doi: 10.3389/fonc.2023.1217309 (PMC10641324; doi:10.3389/fonc.2023.1217309)
Supplement: Supplementary file 3 [file DataSheet_3.csv]

Index	ID	SerialType	ImgName	SegName	Flag	Msg	Tol	MaskPixel	diagnostics_Versions_PyRadiomics	diagnostics_Versions_Numpy	diagnostics_Versions_SimpleITK	diagnostics_Versions_PyWavelet	diagnostics_Versions_Python	diagnostics_Configuration_Settings	diagnostics_Configuration_EnabledImageTypes	diagnostics_Image.original_Hash	diagnostics_Image.original_Dimensionality	diagnostics_Image.original_Spacing	diagnostics_Image.original_Size	diagnostics_Image.original_Mean	diagnostics_Image.original_Minimum	diagnostics_Image.original_Maximum	diagnostics_Mask.original_Hash	diagnostics_Mask.original_Spacing	diagnostics_Mask.original_Size	diagnostics_Mask.original_BoundingBox	diagnostics_Mask.original_VoxelNum	diagnostics_Mask.original_VolumeNum	diagnostics_Mask.original_CenterOfMassIndex	diagnostics_Mask.original_CenterOfMass	original_firstorder_10Percentile	original_firstorder_90Percentile	original_firstorder_Energy	original_firstorder_Entropy	original_firstorder_InterquartileRange	original_firstorder_Maximum	original_firstorder_MeanAbsoluteDeviation	original_firstorder_Mean	original_firstorder_Median	original_firstorder_Minimum	original_firstorder_Range	original_firstorder_RobustMeanAbsoluteDeviation	original_firstorder_RootMeanSquared	original_firstorder_Skewness	original_firstorder_TotalEnergy	original_firstorder_Uniformity	original_firstorder_Variance	original_glcm_Autocorrelation	original_glcm_ClusterProminence
1	609445-1.jpg	BMUS_LN	609445-1.jpg	609445-1.jpg.nii.gz	True	Success	0	44965	v3.0.1	1.21.5	2.1.1	1.0.0	3.7.11	{'minimumROIDimensions': 2, 'minimumROISize': None, 'normalize': False, 'normalizeScale': 1, 'removeOutliers': None, 'resampledPixelSpacing': None, 'interpolator': 'sitkBSpline', 'preCrop': False, 'padDistance': 5, 'distances': [1], 'force2D': True, 'force2Ddimension': 0, 'resegmentRange': None, 'label': 1, 'additionalInfo': True, 'binWidth': 25}	{'Original': {}, 'Wavelet': {}, 'LoG': {}, 'Square': {}, 'SquareRoot': {}, 'Logarithm': {}, 'Exponential': {}, 'LBP2D': {}}	e01d007e5156e805d5cc6eaf329349aeb5b261a2	2D	(1.0, 1.0)	(1440, 1080)	30.7749382716049	0	255	1ff60441f8f2ad0c9a748c4db0ffa1c57693846c	(1.0, 1.0)	(1440, 1080)	(450, 465, 330, 180)	44965	1	(604.339641943734, 558.1695540976315)	(604.339641943734, 558.1695540976315)	11	79	92476819	1.88489307626959	26	157	20.1778944580851	36.3364172133882	28	0	157	12.1819476758706	45.3501932866369	1.55513893614127	92476819	0.32952574391323	736.304815229914	5.05400335008375	122.164090928982
2	773639-1.jpg	BMUS_LN	773639-1.jpg	773639-1.jpg.nii.gz	True	Success	0	61308	v3.0.1	1.21.5	2.1.1	1.0.0	3.7.11	{'minimumROIDimensions': 2, 'minimumROISize': None, 'normalize': False, 'normalizeScale': 1, 'removeOutliers': None, 'resampledPixelSpacing': None, 'interpolator': 'sitkBSpline', 'preCrop': False, 'padDistance': 5, 'distances': [1], 'force2D': True, 'force2Ddimension': 0, 'resegmentRange': None, 'label': 1, 'additionalInfo': True, 'binWidth': 25}	{'Original': {}, 'Wavelet': {}, 'LoG': {}, 'Square': {}, 'SquareRoot': {}, 'Logarithm': {}, 'Exponential': {}, 'LBP2D': {}}	92a3d3a0521916502ea1a9c85f7e4a012499df30	2D	(1.0, 1.0)	(874, 734)	44.1249321918705	0	255	deea8b2c3107d61bfedefa1168fff164c8dac511	(1.0, 1.0)	(874, 734)	(245, 256, 310, 292)	61308	1	(397.8564624518823, 403.829304495335)	(397.8564624518823, 403.829304495335)	0	24	13024639	0.492099070987405	12	93	8.04446187230721	9.7896359365825	6	0	93	5.57220212322417	14.575527228801	1.94837702992034	13024639	0.832327336230417	116.609022226693	1.31102768807069	3.17464581560889
3	1007491-3.jpg	BMUS_LN	1007491-3.jpg	1007491-3.jpg.nii.gz	True	Success	0	100042	v3.0.1	1.21.5	2.1.1	1.0.0	3.7.11	{'minimumROIDimensions': 2, 'minimumROISize': None, 'normalize': False, 'normalizeScale': 1, 'removeOutliers': None, 'resampledPixelSpacing': None, 'interpolator': 'sitkBSpline', 'preCrop': False, 'padDistance': 5, 'distances': [1], 'force2D': True, 'force2Ddimension': 0, 'resegmentRange': None, 'label': 1, 'additionalInfo': True, 'binWidth': 25}	{'Original': {}, 'Wavelet': {}, 'LoG': {}, 'Square': {}, 'SquareRoot': {}, 'Logarithm': {}, 'Exponential': {}, 'LBP2D': {}}	46620911bc4179770c91ed7ba85c00384b08e573	2D	(1.0, 1.0)	(1440, 1080)	33.1000237911523	0	255	092fa523ed2b6d7c7c5b64eca3cc5fe5bda52e0d	(1.0, 1.0)	(1440, 1080)	(531, 473, 500, 291)	100042	1	(806.6545650826653, 640.0757082025549)	(806.6545650826653, 640.0757082025549)	4	76	205491839	1.89724063703434	44	181	24.4774632430513	34.4018212350813	25	0	181	18.5111280163383	45.3216911270048	1.01763818115171	205491839	0.330755531808005	870.570382321135	5.07024490982547	111.504663112911
4	1038429-1.jpg	BMUS_LN	1038429-1.jpg	1038429-1.jpg.nii.gz	True	Success	0	48563	v3.0.1	1.21.5	2.1.1	1.0.0	3.7.11	{'minimumROIDimensions': 2, 'minimumROISize': None, 'normalize': False, 'normalizeScale': 1, 'removeOutliers': None, 'resampledPixelSpacing': None, 'interpolator': 'sitkBSpline', 'preCrop': False, 'padDistance': 5, 'distances': [1], 'force2D': True, 'force2Ddimension': 0, 'resegmentRange': None, 'label': 1, 'additionalInfo': True, 'binWidth': 25}	{'Original': {}, 'Wavelet': {}, 'LoG': {}, 'Square': {}, 'SquareRoot': {}, 'Logarithm': {}, 'Exponential': {}, 'LBP2D': {}}	d2ec807fc16e2d51d0446cb6ca51d24ce296310f	2D	(1.0, 1.0)	(1440, 1080)	24.5671032664609	0	255	434f61686d2f64f94a7953fd7a62d97139140267	(1.0, 1.0)	(1440, 1080)	(446, 280, 318, 193)	48563	1	(602.6827420052304, 374.1669789757634)	(602.6827420052304, 374.1669789757634)	1	45	34930595	1.20313412341167	22	111	13.7648137428724	20.2480695179458	16	0	111	9.96852174573878	26.8194728839843	1.24003938646837	34930595	0.525116625831292	309.299806571202	2.38189749633029	15.9265024751608
5	1083040-1.jpg	BMUS_LN	1083040-1.jpg	1083040-1.jpg.nii.gz	True	Success	0	58840	v3.0.1	1.21.5	2.1.1	1.0.0	3.7.11	{'minimumROIDimensions': 2, 'minimumROISize': None, 'normalize': False, 'normalizeScale': 1, 'removeOutliers': None, 'resampledPixelSpacing': None, 'interpolator': 'sitkBSpline', 'preCrop': False, 'padDistance': 5, 'distances': [1], 'force2D': True, 'force2Ddimension': 0, 'resegmentRange': None, 'label': 1, 'additionalInfo': True, 'binWidth': 25}	{'Original': {}, 'Wavelet': {}, 'LoG': {}, 'Square': {}, 'SquareRoot': {}, 'Logarithm': {}, 'Exponential': {}, 'LBP2D': {}}	6578a6e961def399f91c7cc0b95d7f52656695a7	2D	(1.0, 1.0)	(1440, 1080)	21.7578407921811	0	255	cced3929cb1047e2ada16c2d7ec00b19f33c521a	(1.0, 1.0)	(1440, 1080)	(528, 370, 379, 233)	58840	1	(732.3348062542489, 493.3693065941536)	(732.3348062542489, 493.3693065941536)	0	35	25099641	0.875192791226958	18	112	11.9127001533384	13.5612678450034	8	0	112	7.97516042670172	20.6536789979964	1.78278528664203	25099641	0.674012425705031	242.666470588354	1.79321704103229	12.3201382455342
6	1104521-1.jpg	BMUS_LN	1104521-1.jpg	1104521-1.jpg.nii.gz	True	Success	0	27816	v3.0.1	1.21.5	2.1.1	1.0.0	3.7.11	{'minimumROIDimensions': 2, 'minimumROISize': None, 'normalize': False, 'normalizeScale': 1, 'removeOutliers': None, 'resampledPixelSpacing': None, 'interpolator': 'sitkBSpline', 'preCrop': False, 'padDistance': 5, 'distances': [1], 'force2D': True, 'force2Ddimension': 0, 'resegmentRange': None, 'label': 1, 'additionalInfo': True, 'binWidth': 25}	{'Original': {}, 'Wavelet': {}, 'LoG': {}, 'Square': {}, 'SquareRoot': {}, 'Logarithm': {}, 'Exponential': {}, 'LBP2D': {}}	4bdda4e27810da0620a87e9b5e4e57e3b273abb8	2D	(1.0, 1.0)	(1440, 1080)	25.8833307613169	0	255	14e6bc6675ddd39c3095792f63dab785e6aff227	(1.0, 1.0)	(1440, 1080)	(480, 572, 303, 117)	27816	1	(637.6927667529479, 635.7212755248778)	(637.6927667529479, 635.7212755248778)	0	51	21751208	1.18455628854061	24	132	17.2574797578963	16.8523871153293	7	0	132	11.2423061001142	27.9636818162239	1.68349099626571	21751208	0.583117170032017	497.964549234094	2.53678808904308	43.7259018366441
7	1105802-1.jpg	BMUS_LN	1105802-1.jpg	1105802-1.jpg.nii.gz	True	Success	0	14425	v3.0.1	1.21.5	2.1.1	1.0.0	3.7.11	{'minimumROIDimensions': 2, 'minimumROISize': None, 'normalize': False, 'normalizeScale': 1, 'removeOutliers': None, 'resampledPixelSpacing': None, 'interpolator': 'sitkBSpline', 'preCrop': False, 'padDistance': 5, 'distances': [1], 'force2D': True, 'force2Ddimension': 0, 'resegmentRange': None, 'label': 1, 'additionalInfo': True, 'binWidth': 25}	{'Original': {}, 'Wavelet': {}, 'LoG': {}, 'Square': {}, 'SquareRoot': {}, 'Logarithm': {}, 'Exponential': {}, 'LBP2D': {}}	a1fe812634013fb4eafa16e345b66996447f7f2f	2D	(1.0, 1.0)	(1440, 1080)	23.2172800925926	0	255	ef866508110485008a9e34aafb0c2b2d60b1d32f	(1.0, 1.0)	(1440, 1080)	(412, 551, 172, 125)	14425	1	(492.0390294627383, 616.906828422877)	(492.0390294627383, 616.906828422877)	14	48	14423048	1.39139896120991	14	112	11.0291625758045	27.7023223570191	24	3	109	6.68754115887424	31.6206369223658	1.77421985585581	14423048	0.440613963938257	232.446015403885	2.84160839160839	17.9767806895363
8	1113968-1.jpg	BMUS_LN	1113968-1.jpg	1113968-1.jpg.nii.gz	True	Success	0	8326	v3.0.1	1.21.5	2.1.1	1.0.0	3.7.11	{'minimumROIDimensions': 2, 'minimumROISize': None, 'normalize': False, 'normalizeScale': 1, 'removeOutliers': None, 'resampledPixelSpacing': None, 'interpolator': 'sitkBSpline', 'preCrop': False, 'padDistance': 5, 'distances': [1], 'force2D': True, 'force2Ddimension': 0, 'resegmentRange': None, 'label': 1, 'additionalInfo': True, 'binWidth': 25}	{'Original': {}, 'Wavelet': {}, 'LoG': {}, 'Square': {}, 'SquareRoot': {}, 'Logarithm': {}, 'Exponential': {}, 'LBP2D': {}}	4f6d846da4b1854f9f1c48307629232704aa3590	2D	(1.0, 1.0)	(1168, 831)	25.1155214051399	0	255	1c38a2d2c51d8439e3da19b453019514c45e5041	(1.0, 1.0)	(1168, 831)	(413, 474, 111, 91)	8326	1	(467.3211626231083, 521.708023060293)	(467.3211626231083, 521.708023060293)	6	68	14685288	1.81104067861175	38	118	20.1231472550036	34.5015613740091	31	0	118	15.3946375290265	41.9974605457189	0.567388350335086	14685288	0.31400988623051	573.428955044696	4.65197328476017	31.8786233526903
9	1116690-1.jpg	BMUS_LN	1116690-1.jpg	1116690-1.jpg.nii.gz	True	Success	0	100903	v3.0.1	1.21.5	2.1.1	1.0.0	3.7.11	{'minimumROIDimensions': 2, 'minimumROISize': None, 'normalize': False, 'normalizeScale': 1, 'removeOutliers': None, 'resampledPixelSpacing': None, 'interpolator': 'sitkBSpline', 'preCrop': False, 'padDistance': 5, 'distances': [1], 'force2D': True, 'force2Ddimension': 0, 'resegmentRange': None, 'label': 1, 'additionalInfo': True, 'binWidth': 25}	{'Original': {}, 'Wavelet': {}, 'LoG': {}, 'Square': {}, 'SquareRoot': {}, 'Logarithm': {}, 'Exponential': {}, 'LBP2D': {}}	2d1e3e80cb06e71e8e14ee73337bc2bc69a2e863	2D	(1.0, 1.0)	(1440, 1080)	24.468510159465	0	255	9b18b0e0297f905ab91fc70ed281b9862b45aedd	(1.0, 1.0)	(1440, 1080)	(297, 272, 503, 245)	100903	1	(549.7258852561371, 394.83017353299704)	(549.7258852561371, 394.83017353299704)	3	49	92905905	1.36136639937744	25	166	15.17523940428	23.116349365232	19	0	166	10.5819801162404	30.3437757230714	1.41902891998787	92905905	0.47391033693948	386.379117156598	2.78738686827543	31.2103287026113
10	1118867-1.jpg	BMUS_LN	1118867-1.jpg	1118867-1.jpg.nii.gz	True	Success	0	7972	v3.0.1	1.21.5	2.1.1	1.0.0	3.7.11	{'minimumROIDimensions': 2, 'minimumROISize': None, 'normalize': False, 'normalizeScale': 1, 'removeOutliers': None, 'resampledPixelSpacing': None, 'interpolator': 'sitkBSpline', 'preCrop': False, 'padDistance': 5, 'distances': [1], 'force2D': True, 'force2Ddimension': 0, 'resegmentRange': None, 'label': 1, 'additionalInfo': True, 'binWidth': 25}	{'Original': {}, 'Wavelet': {}, 'LoG': {}, 'Square': {}, 'SquareRoot': {}, 'Logarithm': {}, 'Exponential': {}, 'LBP2D': {}}	b121042184297a830da43623dc59d22864a577f2	2D	(1.0, 1.0)	(1195, 848)	24.5878078866346	0	255	0f99ffd5b15f95c9fb43d02cfc4cf95608bdbd5f	(1.0, 1.0)	(1195, 848)	(490, 348, 138, 76)	7972	1	(561.1323381836428, 387.6890366281987)	(561.1323381836428, 387.6890366281987)	9	106	34158932	2.30583473739504	67	136	32.7630029236799	54.0925740090316	51	0	136	27.4210698453136	65.4588689356007	0.237763183860737	34158932	0.215911328133162	1358.85695940559	9.42211246200608	127.320922043606
11	1123604-1.jpg	BMUS_LN	1123604-1.jpg	1123604-1.jpg.nii.gz	True	Success	0	107300	v3.0.1	1.21.5	2.1.1	1.0.0	3.7.11	{'minimumROIDimensions': 2, 'minimumROISize': None, 'normalize': False, 'normalizeScale': 1, 'removeOutliers': None, 'resampledPixelSpacing': None, 'interpolator': 'sitkBSpline', 'preCrop': False, 'padDistance': 5, 'distances': [1], 'force2D': True, 'force2Ddimension': 0, 'resegmentRange': None, 'label': 1, 'additionalInfo': True, 'binWidth': 25}	{'Original': {}, 'Wavelet': {}, 'LoG': {}, 'Square': {}, 'SquareRoot': {}, 'Logarithm': {}, 'Exponential': {}, 'LBP2D': {}}	fba609d30c405aaddf01fccdbb6f0caf4858b850	2D	(1.0, 1.0)	(1440, 1080)	29.6884059927984	0	255	e466b3d113dfc3363928f8b4a19f506c88ecf9c1	(1.0, 1.0)	(1440, 1080)	(489, 436, 476, 315)	107300	1	(753.3508853681268, 611.2998881640261)	(753.3508853681268, 611.2998881640261)	1	43	65611909	1.0065062434782	16	133	13.0819064524562	16.8450978564772	10	0	133	8.04822029456029	24.72814142965	1.94752912662164	65611909	0.645185731793432	327.72365677048	2.11808152580404	27.7523695445286
12	1135654-1.jpg	BMUS_LN	1135654-1.jpg	1135654-1.jpg.nii.gz	True	Success	0	26542	v3.0.1	1.21.5	2.1.1	1.0.0	3.7.11	{'minimumROIDimensions': 2, 'minimumROISize': None, 'normalize': False, 'normalizeScale': 1, 'removeOutliers': None, 'resampledPixelSpacing': None, 'interpolator': 'sitkBSpline', 'preCrop': False, 'padDistance': 5, 'distances': [1], 'force2D': True, 'force2Ddimension': 0, 'resegmentRange': None, 'label': 1, 'additionalInfo': True, 'binWidth': 25}	{'Original': {}, 'Wavelet': {}, 'LoG': {}, 'Square': {}, 'SquareRoot': {}, 'Logarithm': {}, 'Exponential': {}, 'LBP2D': {}}	19773fc6686cc007c0610d47de23a35b9f6f9181	2D	(1.0, 1.0)	(1440, 1080)	23.6985950360082	0	255	055835f92640560b15d2eb312db51bd7e08c4584	(1.0, 1.0)	(1440, 1080)	(552, 483, 262, 147)	26542	1	(688.7928942807625, 558.9874538467335)	(688.7928942807625, 558.9874538467335)	0	20	4365578	0.42199868385923	8	102	7.28205380233974	6.43870092683294	2	0	102	3.73580108712616	12.8249019553766	2.94470572758425	4365578	0.868374096758574	123.021240539822	1.26088274294374	4.6861900521907
13	1156548-1.jpg	BMUS_LN	1156548-1.jpg	1156548-1.jpg.nii.gz	True	Success	0	16790	v3.0.1	1.21.5	2.1.1	1.0.0	3.7.11	{'minimumROIDimensions': 2, 'minimumROISize': None, 'normalize': False, 'normalizeScale': 1, 'removeOutliers': None, 'resampledPixelSpacing': None, 'interpolator': 'sitkBSpline', 'preCrop': False, 'padDistance': 5, 'distances': [1], 'force2D': True, 'force2Ddimension': 0, 'resegmentRange': None, 'label': 1, 'additionalInfo': True, 'binWidth': 25}	{'Original': {}, 'Wavelet': {}, 'LoG': {}, 'Square': {}, 'SquareRoot': {}, 'Logarithm': {}, 'Exponential': {}, 'LBP2D': {}}	c52b8ed29b090386e8f1aac0790ff97527a119c7	2D	(1.0, 1.0)	(1440, 1080)	31.3429102366255	0	255	f9362b5093c85a4e84794372179739258bf55c2e	(1.0, 1.0)	(1440, 1080)	(402, 430, 197, 121)	16790	1	(508.96301369863016, 485.10702799285286)	(508.96301369863016, 485.10702799285286)	10	123	79795432	2.43803035743467	63	172	34.9953798472601	54.9471113758189	42	0	172	26.9138542840964	68.9387916793819	0.736718347073438	79795432	0.21146845327897	1733.37194966657	10.0891184242133	290.56756721814
14	1181435-1.jpg	BMUS_LN	1181435-1.jpg	1181435-1.jpg.nii.gz	True	Success	0	54405	v3.0.1	1.21.5	2.1.1	1.0.0	3.7.11	{'minimumROIDimensions': 2, 'minimumROISize': None, 'normalize': False, 'normalizeScale': 1, 'removeOutliers': None, 'resampledPixelSpacing': None, 'interpolator': 'sitkBSpline', 'preCrop': False, 'padDistance': 5, 'distances': [1], 'force2D': True, 'force2Ddimension': 0, 'resegmentRange': None, 'label': 1, 'additionalInfo': True, 'binWidth': 25}	{'Original': {}, 'Wavelet': {}, 'LoG': {}, 'Square': {}, 'SquareRoot': {}, 'Logarithm': {}, 'Exponential': {}, 'LBP2D': {}}	207566dd3a304d54c8f5d131c340d8ff57cee56f	2D	(1.0, 1.0)	(1440, 1080)	26.1473341049383	0	255	57f1e60169e92e66f52732a3c6915e523183dc2e	(1.0, 1.0)	(1440, 1080)	(562, 337, 349, 237)	54405	1	(728.6535796342248, 459.1955886407499)	(728.6535796342248, 459.1955886407499)	0	73	99709001	1.83131004840244	42	164	23.7702444085159	31.009190331771	24	0	164	17.9836516079077	42.8102511028064	1.12358146116307	99709001	0.351254900908485	871.147714453343	4.65237057824385	112.663588334822
15	1191257-1.jpg	BMUS_LN	1191257-1.jpg	1191257-1.jpg.nii.gz	True	Success	0	154085	v3.0.1	1.21.5	2.1.1	1.0.0	3.7.11	{'minimumROIDimensions': 2, 'minimumROISize': None, 'normalize': False, 'normalizeScale': 1, 'removeOutliers': None, 'resampledPixelSpacing': None, 'interpolator': 'sitkBSpline', 'preCrop': False, 'padDistance': 5, 'distances': [1], 'force2D': True, 'force2Ddimension': 0, 'resegmentRange': None, 'label': 1, 'additionalInfo': True, 'binWidth': 25}	{'Original': {}, 'Wavelet': {}, 'LoG': {}, 'Square': {}, 'SquareRoot': {}, 'Logarithm': {}, 'Exponential': {}, 'LBP2D': {}}	ec8bacef9181bf6170effac3fad36ab869bcca63	2D	(1.0, 1.0)	(1440, 1080)	23.1939486882716	0	255	cd5a154ad0b8daa4931819d3dcf5c0a86964b915	(1.0, 1.0)	(1440, 1080)	(398, 431, 632, 334)	154085	1	(722.2508874971606, 606.0763085310056)	(722.2508874971606, 606.0763085310056)	0	10	8248577	0.14176813656365	3	86	4.29065086651889	3.43242366226433	0	0	86	2.03239353260321	7.31660037686435	3.01487366212781	8248577	0.961996018250168	41.7511088774594	1.05661592924961	0.361101403907558
16	1223811-1.jpg	BMUS_LN	1223811-1.jpg	1223811-1.jpg.nii.gz	True	Success	0	32147	v3.0.1	1.21.5	2.1.1	1.0.0	3.7.11	{'minimumROIDimensions': 2, 'minimumROISize': None, 'normalize': False, 'normalizeScale': 1, 'removeOutliers': None, 'resampledPixelSpacing': None, 'interpolator': 'sitkBSpline', 'preCrop': False, 'padDistance': 5, 'distances': [1], 'force2D': True, 'force2Ddimension': 0, 'resegmentRange': None, 'label': 1, 'additionalInfo': True, 'binWidth': 25}	{'Original': {}, 'Wavelet': {}, 'LoG': {}, 'Square': {}, 'SquareRoot': {}, 'Logarithm': {}, 'Exponential': {}, 'LBP2D': {}}	ab433b574b4665bfcdcc15062dffae503d453913	2D	(1.0, 1.0)	(1440, 1080)	27.3834953703704	0	255	59e89cde0ab7366e4506884584b30a2f9bf6925d	(1.0, 1.0)	(1440, 1080)	(742, 576, 201, 200)	32147	1	(841.1171182380938, 684.631349737145)	(841.1171182380938, 684.631349737145)	0	10	1603909	0.114487345895835	6	58	4.11219421912267	4.0737549382524	2	0	58	2.48126020046009	7.06349491844325	2.52751058643798	1603909	0.970512716362475	33.2974811659378	1.03956924618082	0.214516780460964
17	1229005-1.jpg	BMUS_LN	1229005-1.jpg	1229005-1.jpg.nii.gz	True	Success	0	57580	v3.0.1	1.21.5	2.1.1	1.0.0	3.7.11	{'minimumROIDimensions': 2, 'minimumROISize': None, 'normalize': False, 'normalizeScale': 1, 'removeOutliers': None, 'resampledPixelSpacing': None, 'interpolator': 'sitkBSpline', 'preCrop': False, 'padDistance': 5, 'distances': [1], 'force2D': True, 'force2Ddimension': 0, 'resegmentRange': None, 'label': 1, 'additionalInfo': True, 'binWidth': 25}	{'Original': {}, 'Wavelet': {}, 'LoG': {}, 'Square': {}, 'SquareRoot': {}, 'Logarithm': {}, 'Exponential': {}, 'LBP2D': {}}	af618139e0ada8b2fbc29e7b6de519ffc4a3e131	2D	(1.0, 1.0)	(1440, 1080)	24.7590740740741	0	255	94c10ae37ecbf7ac720589e19b299f68c784ffbd	(1.0, 1.0)	(1440, 1080)	(448, 330, 266, 281)	57580	1	(582.3184960055574, 464.3167245571379)	(582.3184960055574, 464.3167245571379)	10	48	66576009	1.45930918818187	18	125	12.7579865891164	28.5715699895797	25	0	125	7.77085042721472	34.0034551193783	1.9551576040742	66576009	0.422375361051347	339.900348386123	3.27244803574233	41.1459563186298
18	1232336-1.jpg	BMUS_LN	1232336-1.jpg	1232336-1.jpg.nii.gz	True	Success	0	102783	v3.0.1	1.21.5	2.1.1	1.0.0	3.7.11	{'minimumROIDimensions': 2, 'minimumROISize': None, 'normalize': False, 'normalizeScale': 1, 'removeOutliers': None, 'resampledPixelSpacing': None, 'interpolator': 'sitkBSpline', 'preCrop': False, 'padDistance': 5, 'distances': [1], 'force2D': True, 'force2Ddimension': 0, 'resegmentRange': None, 'label': 1, 'additionalInfo': True, 'binWidth': 25}	{'Original': {}, 'Wavelet': {}, 'LoG': {}, 'Square': {}, 'SquareRoot': {}, 'Logarithm': {}, 'Exponential': {}, 'LBP2D': {}}	de7aedd23f8f9f2cbf5dfd037024d74037bf0506	2D	(1.0, 1.0)	(1440, 1080)	25.1647087191358	0	255	49876c9f2c0bcedf304ef9b99e79aa7908c238fa	(1.0, 1.0)	(1440, 1080)	(344, 432, 466, 281)	102783	1	(568.0711304398587, 569.3509724370762)	(568.0711304398587, 569.3509724370762)	1	56	92809322	1.20985560724775	21	157	17.6312139424472	18.7385851745911	8	0	157	10.6108149783902	30.0493550536404	1.82501948507034	92809322	0.589110189279997	551.829164794335	2.76560807844285	62.3643528884721
19	1239151-1.jpg	BMUS_LN	1239151-1.jpg	1239151-1.jpg.nii.gz	True	Success	0	46603	v3.0.1	1.21.5	2.1.1	1.0.0	3.7.11	{'minimumROIDimensions': 2, 'minimumROISize': None, 'normalize': False, 'normalizeScale': 1, 'removeOutliers': None, 'resampledPixelSpacing': None, 'interpolator': 'sitkBSpline', 'preCrop': False, 'padDistance': 5, 'distances': [1], 'force2D': True, 'force2Ddimension': 0, 'resegmentRange': None, 'label': 1, 'additionalInfo': True, 'binWidth': 25}	{'Original': {}, 'Wavelet': {}, 'LoG': {}, 'Square': {}, 'SquareRoot': {}, 'Logarithm': {}, 'Exponential': {}, 'LBP2D': {}}	81c082bff8a3d1e65868d6c52cf61ee16842185c	2D	(1.0, 1.0)	(1440, 1080)	25.1267348251029	0	255	2f5b23342d34e17aa47eb447939fd7091e9ea3d1	(1.0, 1.0)	(1440, 1080)	(446, 473, 305, 207)	46603	1	(596.4941741947944, 572.5057185159753)	(596.4941741947944, 572.5057185159753)	1	30	16301894	0.705161023800419	13	127	10.1385164451156	11.6558590648671	7	0	127	5.43756339208266	18.7030353675937	2.39332872906275	16301894	0.762373137564414	213.944481421418	1.60669023191654	13.647463571491
20	1241657-1.jpg	BMUS_LN	1241657-1.jpg	1241657-1.jpg.nii.gz	True	Success	0	206796	v3.0.1	1.21.5	2.1.1	1.0.0	3.7.11	{'minimumROIDimensions': 2, 'minimumROISize': None, 'normalize': False, 'normalizeScale': 1, 'removeOutliers': None, 'resampledPixelSpacing': None, 'interpolator': 'sitkBSpline', 'preCrop': False, 'padDistance': 5, 'distances': [1], 'force2D': True, 'force2Ddimension': 0, 'resegmentRange': None, 'label': 1, 'additionalInfo': True, 'binWidth': 25}	{'Original': {}, 'Wavelet': {}, 'LoG': {}, 'Square': {}, 'SquareRoot': {}, 'Logarithm': {}, 'Exponential': {}, 'LBP2D': {}}	0c004786302e3c77d6a9ecf33c2952aa5645a24d	2D	(1.0, 1.0)	(1440, 1080)	20.0778665123457	0	255	31f8c94f415748462576eb7461054e53984cf229	(1.0, 1.0)	(1440, 1080)	(445, 263, 614, 446)	206796	1	(745.3094015358131, 484.5349378131105)	(745.3094015358131, 484.5349378131105)	1	29	81268769	0.743336955895678	16	142	10.1171751520521	13.4967552563879	9	0	142	6.35394172594205	19.8239764761696	2.63811368734394	81268769	0.740852441141073	210.827640876888	1.65992729035385	21.6391541585403
21	1254530-1.jpg	BMUS_LN	1254530-1.jpg	1254530-1.jpg.nii.gz	True	Success	0	48095	v3.0.1	1.21.5	2.1.1	1.0.0	3.7.11	{'minimumROIDimensions': 2, 'minimumROISize': None, 'normalize': False, 'normalizeScale': 1, 'removeOutliers': None, 'resampledPixelSpacing': None, 'interpolator': 'sitkBSpline', 'preCrop': False, 'padDistance': 5, 'distances': [1], 'force2D': True, 'force2Ddimension': 0, 'resegmentRange': None, 'label': 1, 'additionalInfo': True, 'binWidth': 25}	{'Original': {}, 'Wavelet': {}, 'LoG': {}, 'Square': {}, 'SquareRoot': {}, 'Logarithm': {}, 'Exponential': {}, 'LBP2D': {}}	0275814c71616bf5ef1be4cb33215cd5e989d8cb	2D	(1.0, 1.0)	(1201, 843)	25.9653728654354	0	255	91efe01cc45dcb98c5cfc1edbd05aecf0fdbf9eb	(1.0, 1.0)	(1201, 843)	(458, 215, 326, 204)	48095	1	(623.3299095540077, 315.63177045430916)	(623.3299095540077, 315.63177045430916)	2	53	42323986	1.33710137800448	27	142	16.4898250593695	21.6896974737499	14	0	142	12.1016311875931	29.6649292226074	1.14118075156134	42323986	0.486585173086054	409.565049279514	2.74144844004511	21.182743509927
22	1269169-1.jpg	BMUS_LN	1269169-1.jpg	1269169-1.jpg.nii.gz	True	Success	0	12423	v3.0.1	1.21.5	2.1.1	1.0.0	3.7.11	{'minimumROIDimensions': 2, 'minimumROISize': None, 'normalize': False, 'normalizeScale': 1, 'removeOutliers': None, 'resampledPixelSpacing': None, 'interpolator': 'sitkBSpline', 'preCrop': False, 'padDistance': 5, 'distances': [1], 'force2D': True, 'force2Ddimension': 0, 'resegmentRange': None, 'label': 1, 'additionalInfo': True, 'binWidth': 25}	{'Original': {}, 'Wavelet': {}, 'LoG': {}, 'Square': {}, 'SquareRoot': {}, 'Logarithm': {}, 'Exponential': {}, 'LBP2D': {}}	e8df4685dcefdae76d313dc1c479d4f5c983b6c5	2D	(1.0, 1.0)	(1440, 1080)	20.3323090277778	0	255	9cb8c0e8c70bdfa38a59b5fb5b4674fe1451a234	(1.0, 1.0)	(1440, 1080)	(505, 322, 149, 115)	12423	1	(576.6911374064235, 378.9556467841906)	(576.6911374064235, 378.9556467841906)	1	41	7009862	1.03664336189115	19	98	12.5304405055451	17.6483941077035	13	0	98	8.85308500041971	23.754259225688	1.27746908387316	7009862	0.592720406678819	252.799016780363	1.99553027224705	8.99277787213415
23	1276801-1.jpg	BMUS_LN	1276801-1.jpg	1276801-1.jpg.nii.gz	True	Success	0	42746	v3.0.1	1.21.5	2.1.1	1.0.0	3.7.11	{'minimumROIDimensions': 2, 'minimumROISize': None, 'normalize': False, 'normalizeScale': 1, 'removeOutliers': None, 'resampledPixelSpacing': None, 'interpolator': 'sitkBSpline', 'preCrop': False, 'padDistance': 5, 'distances': [1], 'force2D': True, 'force2Ddimension': 0, 'resegmentRange': None, 'label': 1, 'additionalInfo': True, 'binWidth': 25}	{'Original': {}, 'Wavelet': {}, 'LoG': {}, 'Square': {}, 'SquareRoot': {}, 'Logarithm': {}, 'Exponential': {}, 'LBP2D': {}}	fa9c2f3513124d63be0ed0dff44b3b013f847196	2D	(1.0, 1.0)	(1440, 1080)	22.5036766975309	0	255	fc96c0a015d9ced313fd26e5aa3d85a1123354eb	(1.0, 1.0)	(1440, 1080)	(654, 404, 295, 214)	42746	1	(802.6502830674215, 520.8549571889768)	(802.6502830674215, 520.8549571889768)	1	41	25357427	1.05022455025962	21	116	13.4723196671901	16.7265007252141	10	0	116	9.00668167563639	24.3559375167964	1.66205817349433	25357427	0.610539873119507	313.435865811502	2.10476817455093	20.4118462996198
24	1298809-1.jpg	BMUS_LN	1298809-1.jpg	1298809-1.jpg.nii.gz	True	Success	0	32321	v3.0.1	1.21.5	2.1.1	1.0.0	3.7.11	{'minimumROIDimensions': 2, 'minimumROISize': None, 'normalize': False, 'normalizeScale': 1, 'removeOutliers': None, 'resampledPixelSpacing': None, 'interpolator': 'sitkBSpline', 'preCrop': False, 'padDistance': 5, 'distances': [1], 'force2D': True, 'force2Ddimension': 0, 'resegmentRange': None, 'label': 1, 'additionalInfo': True, 'binWidth': 25}	{'Original': {}, 'Wavelet': {}, 'LoG': {}, 'Square': {}, 'SquareRoot': {}, 'Logarithm': {}, 'Exponential': {}, 'LBP2D': {}}	89ea5c8fd870d6f5483f1847b8e7e428481ad8fe	2D	(1.0, 1.0)	(619, 726)	30.0391683022025	0	255	2c9e067976a56778de2f51fde282d7d964e383b8	(1.0, 1.0)	(619, 726)	(186, 338, 289, 146)	32321	1	(330.19683796912227, 409.9477429534977)	(330.19683796912227, 409.9477429534977)	1	59	37291775	1.52516105598897	31	131	18.4804989382055	24.9956065715789	18	0	131	13.4003761265236	33.9675429337884	1.12085264616515	37291775	0.427678570335413	529.013625077602	3.31312377576719	37.9192834731868
25	1320051-1.jpg	BMUS_LN	1320051-1.jpg	1320051-1.jpg.nii.gz	True	Success	0	63964	v3.0.1	1.21.5	2.1.1	1.0.0	3.7.11	{'minimumROIDimensions': 2, 'minimumROISize': None, 'normalize': False, 'normalizeScale': 1, 'removeOutliers': None, 'resampledPixelSpacing': None, 'interpolator': 'sitkBSpline', 'preCrop': False, 'padDistance': 5, 'distances': [1], 'force2D': True, 'force2Ddimension': 0, 'resegmentRange': None, 'label': 1, 'additionalInfo': True, 'binWidth': 25}	{'Original': {}, 'Wavelet': {}, 'LoG': {}, 'Square': {}, 'SquareRoot': {}, 'Logarithm': {}, 'Exponential': {}, 'LBP2D': {}}	6210d99895f84d721e8f7341c9d8511d9b453915	2D	(1.0, 1.0)	(1440, 1080)	27.5984825102881	0	255	42362eb710db73442e26844501f45302d41e001d	(1.0, 1.0)	(1440, 1080)	(672, 443, 380, 250)	63964	1	(861.2781408292165, 562.6808673628916)	(861.2781408292165, 562.6808673628916)	1	29	18703747	0.651304080822366	16	70	9.01695329463139	12.7648208367207	10	0	70	6.36696253134967	17.1000154326505	1.25298985520741	18703747	0.74483105131431	129.469876803308	1.46701623284876	2.35551363233819
26	1331039-1.jpg	BMUS_LN	1331039-1.jpg	1331039-1.jpg.nii.gz	True	Success	0	31407	v3.0.1	1.21.5	2.1.1	1.0.0	3.7.11	{'minimumROIDimensions': 2, 'minimumROISize': None, 'normalize': False, 'normalizeScale': 1, 'removeOutliers': None, 'resampledPixelSpacing': None, 'interpolator': 'sitkBSpline', 'preCrop': False, 'padDistance': 5, 'distances': [1], 'force2D': True, 'force2Ddimension': 0, 'resegmentRange': None, 'label': 1, 'additionalInfo': True, 'binWidth': 25}	{'Original': {}, 'Wavelet': {}, 'LoG': {}, 'Square': {}, 'SquareRoot': {}, 'Logarithm': {}, 'Exponential': {}, 'LBP2D': {}}	cde77e8a292ebd2df32796f0e259470b305f7290	2D	(1.0, 1.0)	(1440, 1080)	20.0725006430041	0	255	0bc42f1781928c294b8387b3919bf4dd6b415dcf	(1.0, 1.0)	(1440, 1080)	(811, 302, 192, 241)	31407	1	(908.4879803865381, 422.80112713726237)	(908.4879803865381, 422.80112713726237)	0	20	4363650	0.327646250270895	9	58	6.37105164055061	8.18874773139746	6	0	58	4.39565643404332	11.7872291744678	1.6040576895125	4363650	0.889011854261112	71.8831822029572	1.16197137906693	0.696706238396579
27	1360775-1.jpg	BMUS_LN	1360775-1.jpg	1360775-1.jpg.nii.gz	True	Success	0	45428	v3.0.1	1.21.5	2.1.1	1.0.0	3.7.11	{'minimumROIDimensions': 2, 'minimumROISize': None, 'normalize': False, 'normalizeScale': 1, 'removeOutliers': None, 'resampledPixelSpacing': None, 'interpolator': 'sitkBSpline', 'preCrop': False, 'padDistance': 5, 'distances': [1], 'force2D': True, 'force2Ddimension': 0, 'resegmentRange': None, 'label': 1, 'additionalInfo': True, 'binWidth': 25}	{'Original': {}, 'Wavelet': {}, 'LoG': {}, 'Square': {}, 'SquareRoot': {}, 'Logarithm': {}, 'Exponential': {}, 'LBP2D': {}}	1e1d3f1232d754154f52b36bbfc418ef1d604009	2D	(1.0, 1.0)	(1440, 1080)	30.6762847222222	0	255	e78f8a6c6e540f9ebc38ebe2bc8edbbe11257121	(1.0, 1.0)	(1440, 1080)	(387, 585, 216, 264)	45428	1	(494.41540459628425, 729.0599410055472)	(494.41540459628425, 729.0599410055472)	3	36	22524690	0.943351371676628	17	102	10.4216574354038	17.7639341375363	14	0	102	7.5043163457056	22.2673021788418	1.32679206395081	22524690	0.617278512664251	180.275390281125	1.86725134542555	6.3454528023091
28	1364074-2.jpg	BMUS_LN	1364074-2.jpg	1364074-2.jpg.nii.gz	True	Success	0	51220	v3.0.1	1.21.5	2.1.1	1.0.0	3.7.11	{'minimumROIDimensions': 2, 'minimumROISize': None, 'normalize': False, 'normalizeScale': 1, 'removeOutliers': None, 'resampledPixelSpacing': None, 'interpolator': 'sitkBSpline', 'preCrop': False, 'padDistance': 5, 'distances': [1], 'force2D': True, 'force2Ddimension': 0, 'resegmentRange': None, 'label': 1, 'additionalInfo': True, 'binWidth': 25}	{'Original': {}, 'Wavelet': {}, 'LoG': {}, 'Square': {}, 'SquareRoot': {}, 'Logarithm': {}, 'Exponential': {}, 'LBP2D': {}}	733346c7ebff6b4dab20729fa4a6fe49fcabe9a0	2D	(1.0, 1.0)	(1440, 1080)	27.3794373713992	0	255	578869aacbd92d4608a0fdeb7f30458bc4edb57a	(1.0, 1.0)	(1440, 1080)	(455, 352, 554, 139)	51220	1	(764.3708317063647, 417.4604841858649)	(764.3708317063647, 417.4604841858649)	24	103	230851683	2.29768019708585	44	168	24.5742776259274	59.9889691526747	56	0	168	17.937489630854	67.1346509840405	0.443899879827134	230851683	0.227046402797131	908.384942748365	9.97359813541728	94.1946052477228
29	1373127-2.jpg	BMUS_LN	1373127-2.jpg	1373127-2.jpg.nii.gz	True	Success	0	27236	v3.0.1	1.21.5	2.1.1	1.0.0	3.7.11	{'minimumROIDimensions': 2, 'minimumROISize': None, 'normalize': False, 'normalizeScale': 1, 'removeOutliers': None, 'resampledPixelSpacing': None, 'interpolator': 'sitkBSpline', 'preCrop': False, 'padDistance': 5, 'distances': [1], 'force2D': True, 'force2Ddimension': 0, 'resegmentRange': None, 'label': 1, 'additionalInfo': True, 'binWidth': 25}	{'Original': {}, 'Wavelet': {}, 'LoG': {}, 'Square': {}, 'SquareRoot': {}, 'Logarithm': {}, 'Exponential': {}, 'LBP2D': {}}	c75b7505da6dfa8c7eb902c52ee2979254c78cdf	2D	(1.0, 1.0)	(1440, 1080)	25.9589962705761	0	255	0e35f4b4326013363bf4b39355f9013957dcc3b6	(1.0, 1.0)	(1440, 1080)	(408, 517, 195, 180)	27236	1	(499.12667058305186, 604.4756205022763)	(499.12667058305186, 604.4756205022763)	13	70	48417165	1.80817248913318	26	150	18.150388543702	34.7428036422382	27	0	150	11.3433968385971	42.1626612759984	1.48181667793138	48417165	0.338565601137696	570.627600951457	4.53980927034819	71.9434673858575
30	1378251-1.jpg	BMUS_LN	1378251-1.jpg	1378251-1.jpg.nii.gz	True	Success	0	15179	v3.0.1	1.21.5	2.1.1	1.0.0	3.7.11	{'minimumROIDimensions': 2, 'minimumROISize': None, 'normalize': False, 'normalizeScale': 1, 'removeOutliers': None, 'resampledPixelSpacing': None, 'interpolator': 'sitkBSpline', 'preCrop': False, 'padDistance': 5, 'distances': [1], 'force2D': True, 'force2Ddimension': 0, 'resegmentRange': None, 'label': 1, 'additionalInfo': True, 'binWidth': 25}	{'Original': {}, 'Wavelet': {}, 'LoG': {}, 'Square': {}, 'SquareRoot': {}, 'Logarithm': {}, 'Exponential': {}, 'LBP2D': {}}	1f92a6595ab6e6dbe40dc66b08e4f086f598c122	2D	(1.0, 1.0)	(1199, 845)	26.7118259298923	0	255	cc445fe3dab3c95ee9713afd0c16035ae795f9ee	(1.0, 1.0)	(1199, 845)	(470, 322, 204, 112)	15179	1	(566.9929507872719, 379.96376572896764)	(566.9929507872719, 379.96376572896764)	24	109	73219239	2.32448771562812	54	185	27.95876142434	61.3682719546742	53	2	183	22.0040322550872	69.4530024314443	0.518993609589053	73219239	0.227437034726615	1057.65474403936	10.570925987388	111.913639029778
31	1402578-1.jpg	BMUS_LN	1402578-1.jpg	1402578-1.jpg.nii.gz	True	Success	0	94652	v3.0.1	1.21.5	2.1.1	1.0.0	3.7.11	{'minimumROIDimensions': 2, 'minimumROISize': None, 'normalize': False, 'normalizeScale': 1, 'removeOutliers': None, 'resampledPixelSpacing': None, 'interpolator': 'sitkBSpline', 'preCrop': False, 'padDistance': 5, 'distances': [1], 'force2D': True, 'force2Ddimension': 0, 'resegmentRange': None, 'label': 1, 'additionalInfo': True, 'binWidth': 25}	{'Original': {}, 'Wavelet': {}, 'LoG': {}, 'Square': {}, 'SquareRoot': {}, 'Logarithm': {}, 'Exponential': {}, 'LBP2D': {}}	2d1e3e80cb06e71e8e14ee73337bc2bc69a2e863	2D	(1.0, 1.0)	(1440, 1080)	24.468510159465	0	255	f006101aa9f79e21172cbb5612bdf85cc18cc050	(1.0, 1.0)	(1440, 1080)	(313, 276, 486, 239)	94652	1	(554.748626547775, 394.85404428855173)	(554.748626547775, 394.85404428855173)	3	45	68042905	1.20667246118646	23	106	13.3595902179945	20.8647783459409	16	0	106	9.74369141412269	26.8118342509724	1.15444228749945	68042905	0.5135461262468	283.535480476373	2.39081251125399	13.4846777840804
32	1404836-2.jpg	BMUS_LN	1404836-2.jpg	1404836-2.jpg.nii.gz	True	Success	0	15035	v3.0.1	1.21.5	2.1.1	1.0.0	3.7.11	{'minimumROIDimensions': 2, 'minimumROISize': None, 'normalize': False, 'normalizeScale': 1, 'removeOutliers': None, 'resampledPixelSpacing': None, 'interpolator': 'sitkBSpline', 'preCrop': False, 'padDistance': 5, 'distances': [1], 'force2D': True, 'force2Ddimension': 0, 'resegmentRange': None, 'label': 1, 'additionalInfo': True, 'binWidth': 25}	{'Original': {}, 'Wavelet': {}, 'LoG': {}, 'Square': {}, 'SquareRoot': {}, 'Logarithm': {}, 'Exponential': {}, 'LBP2D': {}}	f3ad4c65751f0b13b99cc4416e0bb67fa1367f3a	2D	(1.0, 1.0)	(1193, 633)	22.2859346715768	0	255	ec62507fda14288580170fe85d83515da23fe0a1	(1.0, 1.0)	(1193, 633)	(316, 311, 282, 77)	15035	1	(453.2947123378783, 348.72091785833055)	(453.2947123378783, 348.72091785833055)	11	72	29211911	1.87102331568344	35	121	19.4467449756134	37.2355836381776	32	0	121	14.4079020352764	44.0786483055945	0.771194866499911	29211911	0.302069006704122	556.438547572569	4.93418940609952	39.5861743822779
33	1404939-1.jpg	BMUS_LN	1404939-1.jpg	1404939-1.jpg.nii.gz	True	Success	0	20994	v3.0.1	1.21.5	2.1.1	1.0.0	3.7.11	{'minimumROIDimensions': 2, 'minimumROISize': None, 'normalize': False, 'normalizeScale': 1, 'removeOutliers': None, 'resampledPixelSpacing': None, 'interpolator': 'sitkBSpline', 'preCrop': False, 'padDistance': 5, 'distances': [1], 'force2D': True, 'force2Ddimension': 0, 'resegmentRange': None, 'label': 1, 'additionalInfo': True, 'binWidth': 25}	{'Original': {}, 'Wavelet': {}, 'LoG': {}, 'Square': {}, 'SquareRoot': {}, 'Logarithm': {}, 'Exponential': {}, 'LBP2D': {}}	057d574f27ae7448374ec8c5166f6d7e4d683815	2D	(1.0, 1.0)	(1201, 846)	31.8499260860237	0	255	41d52aa59bc0e94188b7d5af664b66c50c0d9eaf	(1.0, 1.0)	(1201, 846)	(377, 425, 206, 136)	20994	1	(477.1086024578451, 494.7966085548252)	(477.1086024578451, 494.7966085548252)	26	105	107168025	2.24774597564511	44	136	24.0989455254203	65.3759645613032	65	1	135	18.2549894617251	71.447167689081	-0.0019566137404666	107168025	0.227097992105403	830.681028470879	11.1938702096024	66.6407134266676
34	1406351-4.jpg	BMUS_LN	1406351-4.jpg	1406351-4.jpg.nii.gz	True	Success	0	37051	v3.0.1	1.21.5	2.1.1	1.0.0	3.7.11	{'minimumROIDimensions': 2, 'minimumROISize': None, 'normalize': False, 'normalizeScale': 1, 'removeOutliers': None, 'resampledPixelSpacing': None, 'interpolator': 'sitkBSpline', 'preCrop': False, 'padDistance': 5, 'distances': [1], 'force2D': True, 'force2Ddimension': 0, 'resegmentRange': None, 'label': 1, 'additionalInfo': True, 'binWidth': 25}	{'Original': {}, 'Wavelet': {}, 'LoG': {}, 'Square': {}, 'SquareRoot': {}, 'Logarithm': {}, 'Exponential': {}, 'LBP2D': {}}	dc7fb771817e4d5623338bfead70080e4586828d	2D	(1.0, 1.0)	(1189, 795)	20.0114582837435	0	255	99be8022f994b94fdc62cd99fed93a284bc82e26	(1.0, 1.0)	(1189, 795)	(439, 268, 301, 188)	37051	1	(602.334161021295, 367.9943051469596)	(602.334161021295, 367.9943051469596)	0	33	13594890	0.809552743513177	17	107	11.0584542444426	12.5977706404685	7	0	107	7.47356975605467	19.1552525372335	1.74553647971832	13594890	0.696854927672241	208.219874655337	1.67884281372123	8.35768913903133
35	1436263-2.jpg	BMUS_LN	1436263-2.jpg	1436263-2.jpg.nii.gz	True	Success	0	19485	v3.0.1	1.21.5	2.1.1	1.0.0	3.7.11	{'minimumROIDimensions': 2, 'minimumROISize': None, 'normalize': False, 'normalizeScale': 1, 'removeOutliers': None, 'resampledPixelSpacing': None, 'interpolator': 'sitkBSpline', 'preCrop': False, 'padDistance': 5, 'distances': [1], 'force2D': True, 'force2Ddimension': 0, 'resegmentRange': None, 'label': 1, 'additionalInfo': True, 'binWidth': 25}	{'Original': {}, 'Wavelet': {}, 'LoG': {}, 'Square': {}, 'SquareRoot': {}, 'Logarithm': {}, 'Exponential': {}, 'LBP2D': {}}	4c5eaaaea7bc4bca25753c3486f07bb5632a9564	2D	(1.0, 1.0)	(1440, 1080)	25.1555394804527	0	255	3d174d349e0c41b371ae3d25b8c9d9ab659cc2f0	(1.0, 1.0)	(1440, 1080)	(686, 402, 190, 137)	19485	1	(778.8271490890429, 467.149961508853)	(778.8271490890429, 467.149961508853)	8	40	13062617	1.12161105048988	16	85	9.96797301622765	22.6577880420837	21	0	85	7.1884922012574	25.8919578665996	0.742713858917973	13062617	0.502045940604647	157.01812320578	2.27816828612777	3.86373419078184
36	1448501-1.jpg	BMUS_LN	1448501-1.jpg	1448501-1.jpg.nii.gz	True	Success	0	173300	v3.0.1	1.21.5	2.1.1	1.0.0	3.7.11	{'minimumROIDimensions': 2, 'minimumROISize': None, 'normalize': False, 'normalizeScale': 1, 'removeOutliers': None, 'resampledPixelSpacing': None, 'interpolator': 'sitkBSpline', 'preCrop': False, 'padDistance': 5, 'distances': [1], 'force2D': True, 'force2Ddimension': 0, 'resegmentRange': None, 'label': 1, 'additionalInfo': True, 'binWidth': 25}	{'Original': {}, 'Wavelet': {}, 'LoG': {}, 'Square': {}, 'SquareRoot': {}, 'Logarithm': {}, 'Exponential': {}, 'LBP2D': {}}	918b34050a0d93ee5c4f6195a8d18ac21bd8a29e	2D	(1.0, 1.0)	(1440, 1080)	29.8941319444444	0	255	84fc9bb8573bb1c81f735b7bab1a5023ac00c40f	(1.0, 1.0)	(1440, 1080)	(361, 378, 778, 349)	173300	1	(723.8616618580496, 559.2911482977496)	(723.8616618580496, 559.2911482977496)	7	54	205833967	1.53860085710213	25	128	14.9847586523974	28.7961511829198	25	0	128	10.7403620944923	34.46348888	0.964759546627285	205833967	0.390911527195684	358.513742832308	3.3929168716183	22.3825411600091
37	1513117-1.jpg	BMUS_LN	1513117-1.jpg	1513117-1.jpg.nii.gz	True	Success	0	25752	v3.0.1	1.21.5	2.1.1	1.0.0	3.7.11	{'minimumROIDimensions': 2, 'minimumROISize': None, 'normalize': False, 'normalizeScale': 1, 'removeOutliers': None, 'resampledPixelSpacing': None, 'interpolator': 'sitkBSpline', 'preCrop': False, 'padDistance': 5, 'distances': [1], 'force2D': True, 'force2Ddimension': 0, 'resegmentRange': None, 'label': 1, 'additionalInfo': True, 'binWidth': 25}	{'Original': {}, 'Wavelet': {}, 'LoG': {}, 'Square': {}, 'SquareRoot': {}, 'Logarithm': {}, 'Exponential': {}, 'LBP2D': {}}	33a59e16b792279de1fac7689434bd7908fab37f	2D	(1.0, 1.0)	(1440, 1080)	23.8933410493827	0	255	2c320fb53b976d6019882320e24fc48b9ab95572	(1.0, 1.0)	(1440, 1080)	(318, 375, 250, 134)	25752	1	(452.04861758310034, 440.5341721031376)	(452.04861758310034, 440.5341721031376)	13	90	70279164	2.11723041964931	38	166	24.004369986048	42.9948741845294	33	0	166	17.439102320576	52.2405585275044	1.0519120183284	70279164	0.266147655352109	880.516749122101	6.40342727769537	118.041251096035
38	1519325-1.jpg	BMUS_LN	1519325-1.jpg	1519325-1.jpg.nii.gz	True	Success	0	112160	v3.0.1	1.21.5	2.1.1	1.0.0	3.7.11	{'minimumROIDimensions': 2, 'minimumROISize': None, 'normalize': False, 'normalizeScale': 1, 'removeOutliers': None, 'resampledPixelSpacing': None, 'interpolator': 'sitkBSpline', 'preCrop': False, 'padDistance': 5, 'distances': [1], 'force2D': True, 'force2Ddimension': 0, 'resegmentRange': None, 'label': 1, 'additionalInfo': True, 'binWidth': 25}	{'Original': {}, 'Wavelet': {}, 'LoG': {}, 'Square': {}, 'SquareRoot': {}, 'Logarithm': {}, 'Exponential': {}, 'LBP2D': {}}	6255caca9f0385a1900f4313784ff6ce338343db	2D	(1.0, 1.0)	(1440, 1080)	34.2036921296296	0	255	633af57bac47d81bfbba94cfe4fce3254a4e92da	(1.0, 1.0)	(1440, 1080)	(497, 463, 649, 275)	112160	1	(796.9867064907276, 615.9314461483594)	(796.9867064907276, 615.9314461483594)	9	73	230901043	1.89461083788137	30	176	20.587338685558	35.8640246077033	29	0	176	12.9301594246313	45.3726293085479	1.54106555998667	230901043	0.326818698285616	772.447229308952	5.04486749787728	139.121505181452
39	1520781-1.jpg	BMUS_LN	1520781-1.jpg	1520781-1.jpg.nii.gz	True	Success	0	113089	v3.0.1	1.21.5	2.1.1	1.0.0	3.7.11	{'minimumROIDimensions': 2, 'minimumROISize': None, 'normalize': False, 'normalizeScale': 1, 'removeOutliers': None, 'resampledPixelSpacing': None, 'interpolator': 'sitkBSpline', 'preCrop': False, 'padDistance': 5, 'distances': [1], 'force2D': True, 'force2Ddimension': 0, 'resegmentRange': None, 'label': 1, 'additionalInfo': True, 'binWidth': 25}	{'Original': {}, 'Wavelet': {}, 'LoG': {}, 'Square': {}, 'SquareRoot': {}, 'Logarithm': {}, 'Exponential': {}, 'LBP2D': {}}	285dc38b321d592d55806e01d8897f84c14d7a4d	2D	(1.0, 1.0)	(1440, 1080)	24.8358211162551	0	255	20b49731c8cc804f5d2f658e0ee91d544b64ad1d	(1.0, 1.0)	(1440, 1080)	(343, 327, 527, 385)	113089	1	(583.1448770437443, 529.9957113423941)	(583.1448770437443, 529.9957113423941)	6	33	50840990	0.86007821300085	15	84	8.73481304111809	18.1019550973127	16	0	84	6.30392283820457	21.2029757908489	1.08272879786095	50840990	0.633884923067972	121.885404042197	1.74305185816207	3.0693968511492
40	1521304-2.jpg	BMUS_LN	1521304-2.jpg	1521304-2.jpg.nii.gz	True	Success	0	58785	v3.0.1	1.21.5	2.1.1	1.0.0	3.7.11	{'minimumROIDimensions': 2, 'minimumROISize': None, 'normalize': False, 'normalizeScale': 1, 'removeOutliers': None, 'resampledPixelSpacing': None, 'interpolator': 'sitkBSpline', 'preCrop': False, 'padDistance': 5, 'distances': [1], 'force2D': True, 'force2Ddimension': 0, 'resegmentRange': None, 'label': 1, 'additionalInfo': True, 'binWidth': 25}	{'Original': {}, 'Wavelet': {}, 'LoG': {}, 'Square': {}, 'SquareRoot': {}, 'Logarithm': {}, 'Exponential': {}, 'LBP2D': {}}	e06d6caff1494a5674d6899f82a32821bda7ff9e	2D	(1.0, 1.0)	(1440, 1080)	26.9540785751029	0	255	4e5eb5310fdbf304900327ef3f0111ab4ed86bd2	(1.0, 1.0)	(1440, 1080)	(369, 458, 592, 144)	58785	1	(661.206277111508, 537.8077400697457)	(661.206277111508, 537.8077400697457)	7	66	97071727	1.72991081473973	27	178	18.9431784310175	31.3816279663179	24	0	178	11.7267945506291	40.6362025923872	1.66535050560617	97071727	0.374328378232252	666.494387313152	4.21968209523484	108.063966818001
41	1528585-1.jpg	BMUS_LN	1528585-1.jpg	1528585-1.jpg.nii.gz	True	Success	0	80019	v3.0.1	1.21.5	2.1.1	1.0.0	3.7.11	{'minimumROIDimensions': 2, 'minimumROISize': None, 'normalize': False, 'normalizeScale': 1, 'removeOutliers': None, 'resampledPixelSpacing': None, 'interpolator': 'sitkBSpline', 'preCrop': False, 'padDistance': 5, 'distances': [1], 'force2D': True, 'force2Ddimension': 0, 'resegmentRange': None, 'label': 1, 'additionalInfo': True, 'binWidth': 25}	{'Original': {}, 'Wavelet': {}, 'LoG': {}, 'Square': {}, 'SquareRoot': {}, 'Logarithm': {}, 'Exponential': {}, 'LBP2D': {}}	66850ab988e3cfa2153b1be30c6deed10686dadb	2D	(1.0, 1.0)	(1440, 1080)	22.3730606995885	0	255	a1e937fc9c0fc208267fe242543aaf70e4230baa	(1.0, 1.0)	(1440, 1080)	(641, 355, 425, 254)	80019	1	(849.381934290606, 473.2679238680813)	(849.381934290606, 473.2679238680813)	1	51	75132570	1.3264248323041	22	133	15.8975492348923	21.9719816543571	16	0	133	10.4146497639211	30.6420320498587	1.58025215868532	75132570	0.513457039100491	456.166150325161	2.79341775325978	42.9893483200791
42	1554499-2.jpg	BMUS_LN	1554499-2.jpg	1554499-2.jpg.nii.gz	True	Success	0	32480	v3.0.1	1.21.5	2.1.1	1.0.0	3.7.11	{'minimumROIDimensions': 2, 'minimumROISize': None, 'normalize': False, 'normalizeScale': 1, 'removeOutliers': None, 'resampledPixelSpacing': None, 'interpolator': 'sitkBSpline', 'preCrop': False, 'padDistance': 5, 'distances': [1], 'force2D': True, 'force2Ddimension': 0, 'resegmentRange': None, 'label': 1, 'additionalInfo': True, 'binWidth': 25}	{'Original': {}, 'Wavelet': {}, 'LoG': {}, 'Square': {}, 'SquareRoot': {}, 'Logarithm': {}, 'Exponential': {}, 'LBP2D': {}}	310a43946e6999b8f8bba09ab22416fab3814673	2D	(1.0, 1.0)	(1440, 1080)	28.6521251286008	0	255	75f3668d92814b7b55e4c6a948e995fd335eff66	(1.0, 1.0)	(1440, 1080)	(660, 417, 396, 122)	32480	1	(842.1464285714286, 481.7031403940887)	(842.1464285714286, 481.7031403940887)	8	88	81238851	2.06078942078074	42	166	24.4245655473471	40.0074815270936	33	0	166	17.9889281137942	50.0119600843421	0.924402376530545	81238851	0.279657665421995	900.597573337097	5.92582977934359	109.977743728224
43	1554586-1.jpg	BMUS_LN	1554586-1.jpg	1554586-1.jpg.nii.gz	True	Success	0	125975	v3.0.1	1.21.5	2.1.1	1.0.0	3.7.11	{'minimumROIDimensions': 2, 'minimumROISize': None, 'normalize': False, 'normalizeScale': 1, 'removeOutliers': None, 'resampledPixelSpacing': None, 'interpolator': 'sitkBSpline', 'preCrop': False, 'padDistance': 5, 'distances': [1], 'force2D': True, 'force2Ddimension': 0, 'resegmentRange': None, 'label': 1, 'additionalInfo': True, 'binWidth': 25}	{'Original': {}, 'Wavelet': {}, 'LoG': {}, 'Square': {}, 'SquareRoot': {}, 'Logarithm': {}, 'Exponential': {}, 'LBP2D': {}}	d1e0ef876f10472ced731440758f93138e27d206	2D	(1.0, 1.0)	(1440, 1080)	29.7351601080247	0	255	3b1298fc9547a525311afe299c9b22bd8b141538	(1.0, 1.0)	(1440, 1080)	(273, 357, 608, 291)	125975	1	(594.194610041675, 512.6335145862274)	(594.194610041675, 512.6335145862274)	8	90	358367262	2.14168130651942	47	162	26.2879031878398	43.1361936892241	37	0	162	20.1843513827076	53.3361889656883	0.704113310357682	358367262	0.256304302085724	984.017847389355	6.65243232921182	103.266163487395
44	1557229-3.jpg	BMUS_LN	1557229-3.jpg	1557229-3.jpg.nii.gz	True	Success	0	25961	v3.0.1	1.21.5	2.1.1	1.0.0	3.7.11	{'minimumROIDimensions': 2, 'minimumROISize': None, 'normalize': False, 'normalizeScale': 1, 'removeOutliers': None, 'resampledPixelSpacing': None, 'interpolator': 'sitkBSpline', 'preCrop': False, 'padDistance': 5, 'distances': [1], 'force2D': True, 'force2Ddimension': 0, 'resegmentRange': None, 'label': 1, 'additionalInfo': True, 'binWidth': 25}	{'Original': {}, 'Wavelet': {}, 'LoG': {}, 'Square': {}, 'SquareRoot': {}, 'Logarithm': {}, 'Exponential': {}, 'LBP2D': {}}	db933e7ca04e45b6da15d899b1361dc87a9032fc	2D	(1.0, 1.0)	(819, 594)	49.5298713632047	0	255	7e46159ca5b9fa66e920368864e9d9701bacf872	(1.0, 1.0)	(819, 594)	(240, 151, 295, 126)	25961	1	(392.3092330803898, 217.20207233927815)	(392.3092330803898, 217.20207233927815)	27	79	75059966	1.7785177088225	25	155	16.2551129927848	49.4764454373869	45	4	151	10.8105869810228	53.770425488521	1.03204975459335	75059966	0.361387448335674	443.340004097876	6.96260886394426	36.7572119704835
45	1563158-1.jpg	BMUS_LN	1563158-1.jpg	1563158-1.jpg.nii.gz	True	Success	0	19215	v3.0.1	1.21.5	2.1.1	1.0.0	3.7.11	{'minimumROIDimensions': 2, 'minimumROISize': None, 'normalize': False, 'normalizeScale': 1, 'removeOutliers': None, 'resampledPixelSpacing': None, 'interpolator': 'sitkBSpline', 'preCrop': False, 'padDistance': 5, 'distances': [1], 'force2D': True, 'force2Ddimension': 0, 'resegmentRange': None, 'label': 1, 'additionalInfo': True, 'binWidth': 25}	{'Original': {}, 'Wavelet': {}, 'LoG': {}, 'Square': {}, 'SquareRoot': {}, 'Logarithm': {}, 'Exponential': {}, 'LBP2D': {}}	08a2c070205abb01e7881fe478cf22d976111475	2D	(1.0, 1.0)	(1440, 1080)	36.0448958333333	0	255	ebe27d6315569e8412eb039f709bec57bf7178b6	(1.0, 1.0)	(1440, 1080)	(509, 391, 183, 143)	19215	1	(601.5460837887067, 459.69955763726256)	(601.5460837887067, 459.69955763726256)	24	127	107543354	2.40734234481345	61	172	33.0689978372429	63.7155347384856	49	2	170	24.9545314711019	74.8120566481924	0.776446824179047	107543354	0.230626990999651	1537.17445292119	11.8264904829322	240.48165275754
46	1565820-1.jpg	BMUS_LN	1565820-1.jpg	1565820-1.jpg.nii.gz	True	Success	0	20866	v3.0.1	1.21.5	2.1.1	1.0.0	3.7.11	{'minimumROIDimensions': 2, 'minimumROISize': None, 'normalize': False, 'normalizeScale': 1, 'removeOutliers': None, 'resampledPixelSpacing': None, 'interpolator': 'sitkBSpline', 'preCrop': False, 'padDistance': 5, 'distances': [1], 'force2D': True, 'force2Ddimension': 0, 'resegmentRange': None, 'label': 1, 'additionalInfo': True, 'binWidth': 25}	{'Original': {}, 'Wavelet': {}, 'LoG': {}, 'Square': {}, 'SquareRoot': {}, 'Logarithm': {}, 'Exponential': {}, 'LBP2D': {}}	a7b8e910118ba3d9bfc888ad3f9bbf4638762460	2D	(1.0, 1.0)	(1196, 598)	44.3039073947719	0	255	37d5b5e56573d069a1df4126d9761d92befd4e1a	(1.0, 1.0)	(1196, 598)	(239, 185, 180, 169)	20866	1	(327.02875491229753, 264.6625131793348)	(327.02875491229753, 264.6625131793348)	16	63	37121452	1.68379898503128	26	137	14.9016553059851	37.9515958976325	36	0	137	10.8356807978319	42.1786695028128	0.622230895588837	37121452	0.348776727408016	338.716529850312	4.66019042095597	17.0695718778575
47	1566186-1.jpg	BMUS_LN	1566186-1.jpg	1566186-1.jpg.nii.gz	True	Success	0	78514	v3.0.1	1.21.5	2.1.1	1.0.0	3.7.11	{'minimumROIDimensions': 2, 'minimumROISize': None, 'normalize': False, 'normalizeScale': 1, 'removeOutliers': None, 'resampledPixelSpacing': None, 'interpolator': 'sitkBSpline', 'preCrop': False, 'padDistance': 5, 'distances': [1], 'force2D': True, 'force2Ddimension': 0, 'resegmentRange': None, 'label': 1, 'additionalInfo': True, 'binWidth': 25}	{'Original': {}, 'Wavelet': {}, 'LoG': {}, 'Square': {}, 'SquareRoot': {}, 'Logarithm': {}, 'Exponential': {}, 'LBP2D': {}}	3cbafb38d27d62cc58379c7b51f26968c01c7e74	2D	(1.0, 1.0)	(1440, 1080)	30.459391718107	0	255	f77d05d61b05d104c2fcdb8fe9c087d894bccc7e	(1.0, 1.0)	(1440, 1080)	(574, 341, 427, 272)	78514	1	(802.7193239422269, 481.5871182209542)	(802.7193239422269, 481.5871182209542)	3	41	45480433	1.06024075909201	20	126	12.0328336320729	18.4669358330998	15	0	126	8.62709832559647	24.0679302141572	1.38430756146633	45480433	0.578634757011104	238.237545729714	2.06943183996932	11.4251659735627
48	1566279-1.jpg	BMUS_LN	1566279-1.jpg	1566279-1.jpg.nii.gz	True	Success	0	57766	v3.0.1	1.21.5	2.1.1	1.0.0	3.7.11	{'minimumROIDimensions': 2, 'minimumROISize': None, 'normalize': False, 'normalizeScale': 1, 'removeOutliers': None, 'resampledPixelSpacing': None, 'interpolator': 'sitkBSpline', 'preCrop': False, 'padDistance': 5, 'distances': [1], 'force2D': True, 'force2Ddimension': 0, 'resegmentRange': None, 'label': 1, 'additionalInfo': True, 'binWidth': 25}	{'Original': {}, 'Wavelet': {}, 'LoG': {}, 'Square': {}, 'SquareRoot': {}, 'Logarithm': {}, 'Exponential': {}, 'LBP2D': {}}	251db37f978160ce4ca995dd2be013e68d148cb7	2D	(1.0, 1.0)	(1440, 1080)	25.239827031893	0	255	a4d056f4315172a6370030ed2c2d50a35af49851	(1.0, 1.0)	(1440, 1080)	(475, 409, 458, 164)	57766	1	(696.8938475920091, 488.9361908389018)	(696.8938475920091, 488.9361908389018)	3	79	121587118	1.92364311685836	46	135	24.4192840942732	35.6838971021016	30	0	135	19.1445021205956	45.8783335212567	0.678090440804715	121587118	0.306217815433839	831.480974294297	5.22329894758779	64.1834538861247
49	1569142-3.jpg	BMUS_LN	1569142-3.jpg	1569142-3.jpg.nii.gz	True	Success	0	25582	v3.0.1	1.21.5	2.1.1	1.0.0	3.7.11	{'minimumROIDimensions': 2, 'minimumROISize': None, 'normalize': False, 'normalizeScale': 1, 'removeOutliers': None, 'resampledPixelSpacing': None, 'interpolator': 'sitkBSpline', 'preCrop': False, 'padDistance': 5, 'distances': [1], 'force2D': True, 'force2Ddimension': 0, 'resegmentRange': None, 'label': 1, 'additionalInfo': True, 'binWidth': 25}	{'Original': {}, 'Wavelet': {}, 'LoG': {}, 'Square': {}, 'SquareRoot': {}, 'Logarithm': {}, 'Exponential': {}, 'LBP2D': {}}	07edc09202ad8fa6722e479b64d2253aabf29032	2D	(1.0, 1.0)	(1182, 816)	29.1419422464417	0	255	0dd65365d4f7d42fd218a8f364e5be070e16044b	(1.0, 1.0)	(1182, 816)	(293, 281, 213, 191)	25582	1	(401.0414744742397, 376.23446173090457)	(401.0414744742397, 376.23446173090457)	15	55	35799743	1.5422268607448	22	110	12.9796785588745	33.7245328746775	31	0	110	9.24075280278392	37.4087078377971	0.724770500676908	35799743	0.385254873762635	262.067304478456	3.91603324012445	11.6932025487012
50	1570768-1.jpg	BMUS_LN	1570768-1.jpg	1570768-1.jpg.nii.gz	True	Success	0	27578	v3.0.1	1.21.5	2.1.1	1.0.0	3.7.11	{'minimumROIDimensions': 2, 'minimumROISize': None, 'normalize': False, 'normalizeScale': 1, 'removeOutliers': None, 'resampledPixelSpacing': None, 'interpolator': 'sitkBSpline', 'preCrop': False, 'padDistance': 5, 'distances': [1], 'force2D': True, 'force2Ddimension': 0, 'resegmentRange': None, 'label': 1, 'additionalInfo': True, 'binWidth': 25}	{'Original': {}, 'Wavelet': {}, 'LoG': {}, 'Square': {}, 'SquareRoot': {}, 'Logarithm': {}, 'Exponential': {}, 'LBP2D': {}}	9a56415695cfae8aa3d94d3c0133b8dd9feef9b9	2D	(1.0, 1.0)	(1440, 1080)	28.8446231995885	0	255	dab255f9eae77da5ea6c5bc67d30092f405dcd3f	(1.0, 1.0)	(1440, 1080)	(484, 521, 317, 114)	27578	1	(641.4693596344913, 580.3061498295743)	(641.4693596344913, 580.3061498295743)	16	79	64824126	1.9741697367028	28	157	20.0634100957385	40.6664732757996	33	0	157	12.9570992513604	48.4827171600799	1.41345237096331	64824126	0.304833049406642	696.81181453299	5.7113101740587	105.64935514408
51	1574405-1.jpg	BMUS_LN	1574405-1.jpg	1574405-1.jpg.nii.gz	True	Success	0	23384	v3.0.1	1.21.5	2.1.1	1.0.0	3.7.11	{'minimumROIDimensions': 2, 'minimumROISize': None, 'normalize': False, 'normalizeScale': 1, 'removeOutliers': None, 'resampledPixelSpacing': None, 'interpolator': 'sitkBSpline', 'preCrop': False, 'padDistance': 5, 'distances': [1], 'force2D': True, 'force2Ddimension': 0, 'resegmentRange': None, 'label': 1, 'additionalInfo': True, 'binWidth': 25}	{'Original': {}, 'Wavelet': {}, 'LoG': {}, 'Square': {}, 'SquareRoot': {}, 'Logarithm': {}, 'Exponential': {}, 'LBP2D': {}}	727c2b2f9b22cae579ae15c917a3535461126c30	2D	(1.0, 1.0)	(1440, 1080)	25.5228478652263	0	255	cf7d94c91c33e8a2d1d8a2713f318777edd38335	(1.0, 1.0)	(1440, 1080)	(618, 458, 235, 136)	23384	1	(735.0487512829285, 525.0652155319876)	(735.0487512829285, 525.0652155319876)	10	82	58231421	2.04678094875978	34	181	22.023489098224	41.0413530619227	34	0	181	15.2988998240009	49.9021540907232	1.25238874939346	58231421	0.283776344290782	805.832321740896	5.9440953692546	132.438098517336
52	1584084-1.jpg	BMUS_LN	1584084-1.jpg	1584084-1.jpg.nii.gz	True	Success	0	108401	v3.0.1	1.21.5	2.1.1	1.0.0	3.7.11	{'minimumROIDimensions': 2, 'minimumROISize': None, 'normalize': False, 'normalizeScale': 1, 'removeOutliers': None, 'resampledPixelSpacing': None, 'interpolator': 'sitkBSpline', 'preCrop': False, 'padDistance': 5, 'distances': [1], 'force2D': True, 'force2Ddimension': 0, 'resegmentRange': None, 'label': 1, 'additionalInfo': True, 'binWidth': 25}	{'Original': {}, 'Wavelet': {}, 'LoG': {}, 'Square': {}, 'SquareRoot': {}, 'Logarithm': {}, 'Exponential': {}, 'LBP2D': {}}	003e46c42df34f098069dbbeedd339e3388fb18c	2D	(1.0, 1.0)	(1440, 1080)	26.0945190329218	0	255	fede44a1d579da567360ba87e54884f71a9ebc9e	(1.0, 1.0)	(1440, 1080)	(478, 479, 711, 259)	108401	1	(890.5971623878008, 600.2991762068616)	(890.5971623878008, 600.2991762068616)	1	30	35353667	0.696560239840748	15	93	9.39824926966545	13.547707124473	10	0	93	6.74878400959255	18.0592865537877	1.24119419395269	35353667	0.72903267707978	142.597462501322	1.52248219735504	3.40903145699801
53	1589469-1.jpg	BMUS_LN	1589469-1.jpg	1589469-1.jpg.nii.gz	True	Success	0	66703	v3.0.1	1.21.5	2.1.1	1.0.0	3.7.11	{'minimumROIDimensions': 2, 'minimumROISize': None, 'normalize': False, 'normalizeScale': 1, 'removeOutliers': None, 'resampledPixelSpacing': None, 'interpolator': 'sitkBSpline', 'preCrop': False, 'padDistance': 5, 'distances': [1], 'force2D': True, 'force2Ddimension': 0, 'resegmentRange': None, 'label': 1, 'additionalInfo': True, 'binWidth': 25}	{'Original': {}, 'Wavelet': {}, 'LoG': {}, 'Square': {}, 'SquareRoot': {}, 'Logarithm': {}, 'Exponential': {}, 'LBP2D': {}}	80eac2b6e8a66b2cf88e04edbed78464573871cc	2D	(1.0, 1.0)	(1440, 1080)	29.7354565329218	0	255	409480bb2154a06f2a83a67d922e245f638060d9	(1.0, 1.0)	(1440, 1080)	(465, 445, 347, 292)	66703	1	(619.4008965114012, 578.8823591142827)	(619.4008965114012, 578.8823591142827)	19	59	109615589	1.50391936134477	21	106	12.6204594895644	37.39380537607	35	2	104	9.22142823407039	40.5381081905959	0.516586991568062	109615589	0.413329133550344	245.041535169054	4.49078341013825	10.5936503696157
54	1590233-1.jpg	BMUS_LN	1590233-1.jpg	1590233-1.jpg.nii.gz	True	Success	0	60172	v3.0.1	1.21.5	2.1.1	1.0.0	3.7.11	{'minimumROIDimensions': 2, 'minimumROISize': None, 'normalize': False, 'normalizeScale': 1, 'removeOutliers': None, 'resampledPixelSpacing': None, 'interpolator': 'sitkBSpline', 'preCrop': False, 'padDistance': 5, 'distances': [1], 'force2D': True, 'force2Ddimension': 0, 'resegmentRange': None, 'label': 1, 'additionalInfo': True, 'binWidth': 25}	{'Original': {}, 'Wavelet': {}, 'LoG': {}, 'Square': {}, 'SquareRoot': {}, 'Logarithm': {}, 'Exponential': {}, 'LBP2D': {}}	14c09b1a0da26f96e35c19b8d6f2236c80894c7e	2D	(1.0, 1.0)	(744, 683)	41.6989503140793	0	239	7b04e9a0b3cd26c0e4c74f4360c53f3a220bff12	(1.0, 1.0)	(744, 683)	(148, 231, 442, 236)	60172	1	(360.9536495379911, 348.09037426045336)	(360.9536495379911, 348.09037426045336)	2	34	25508346	0.859698081257054	16	96	10.0307110122645	15.9535664428638	13	0	96	7.03005273461776	20.5894111529529	1.33642803434401	25508346	0.659142712316607	169.407569378471	1.73202123397436	5.39097843991416
55	1597578-1.jpg	BMUS_LN	1597578-1.jpg	1597578-1.jpg.nii.gz	True	Success	0	74795	v3.0.1	1.21.5	2.1.1	1.0.0	3.7.11	{'minimumROIDimensions': 2, 'minimumROISize': None, 'normalize': False, 'normalizeScale': 1, 'removeOutliers': None, 'resampledPixelSpacing': None, 'interpolator': 'sitkBSpline', 'preCrop': False, 'padDistance': 5, 'distances': [1], 'force2D': True, 'force2Ddimension': 0, 'resegmentRange': None, 'label': 1, 'additionalInfo': True, 'binWidth': 25}	{'Original': {}, 'Wavelet': {}, 'LoG': {}, 'Square': {}, 'SquareRoot': {}, 'Logarithm': {}, 'Exponential': {}, 'LBP2D': {}}	84f9a2c3a7c1ec95482b480a621501e0b7974819	2D	(1.0, 1.0)	(1440, 1080)	28.0432863940329	0	255	fddca4048aec44cb9a1c22d073cff0b7450f842c	(1.0, 1.0)	(1440, 1080)	(653, 364, 308, 303)	74795	1	(813.5338458453106, 512.4811150477973)	(813.5338458453106, 512.4811150477973)	3	55	98981960	1.59191691118981	28	139	16.1351159608083	30.0841767497827	28	0	139	11.8266245912018	36.3782448216407	0.759570442914923	98981960	0.376028108579119	418.31900559106	3.69986038769264	24.5746517835142
56	1603922-1.jpg	BMUS_LN	1603922-1.jpg	1603922-1.jpg.nii.gz	True	Success	0	45460	v3.0.1	1.21.5	2.1.1	1.0.0	3.7.11	{'minimumROIDimensions': 2, 'minimumROISize': None, 'normalize': False, 'normalizeScale': 1, 'removeOutliers': None, 'resampledPixelSpacing': None, 'interpolator': 'sitkBSpline', 'preCrop': False, 'padDistance': 5, 'distances': [1], 'force2D': True, 'force2Ddimension': 0, 'resegmentRange': None, 'label': 1, 'additionalInfo': True, 'binWidth': 25}	{'Original': {}, 'Wavelet': {}, 'LoG': {}, 'Square': {}, 'SquareRoot': {}, 'Logarithm': {}, 'Exponential': {}, 'LBP2D': {}}	825e585434487a48270c175e0c1b584ba8f50029	2D	(1.0, 1.0)	(1440, 1080)	25.6216319444444	0	255	68d2fcfe46a290f729c29e86302d789909c3cd8b	(1.0, 1.0)	(1440, 1080)	(621, 403, 290, 219)	45460	1	(753.6802023757149, 523.9219753629565)	(753.6802023757149, 523.9219753629565)	10	79	101238157	1.98071104627338	35	149	21.7723567069884	38.7528596568412	31	0	149	15.4193130532285	47.1908064916666	1.01077631999749	101238157	0.290855642153562	725.188085751091	5.43456157025707	78.58392796301
57	1604057-1.jpg	BMUS_LN	1604057-1.jpg	1604057-1.jpg.nii.gz	True	Success	0	17833	v3.0.1	1.21.5	2.1.1	1.0.0	3.7.11	{'minimumROIDimensions': 2, 'minimumROISize': None, 'normalize': False, 'normalizeScale': 1, 'removeOutliers': None, 'resampledPixelSpacing': None, 'interpolator': 'sitkBSpline', 'preCrop': False, 'padDistance': 5, 'distances': [1], 'force2D': True, 'force2Ddimension': 0, 'resegmentRange': None, 'label': 1, 'additionalInfo': True, 'binWidth': 25}	{'Original': {}, 'Wavelet': {}, 'LoG': {}, 'Square': {}, 'SquareRoot': {}, 'Logarithm': {}, 'Exponential': {}, 'LBP2D': {}}	83a5ae2f5a1a9ad8868980d45d03c416de4352f8	2D	(1.0, 1.0)	(1440, 1080)	41.0794553755144	0	255	2534c4a4ef1995fedb1e0dd899c4e7f1880bb70e	(1.0, 1.0)	(1440, 1080)	(295, 552, 307, 84)	17833	1	(446.8847642012, 599.5822912577805)	(446.8847642012, 599.5822912577805)	24	96	68388013	2.16133998128063	37	144	22.0625608804093	55.5173554645881	51	3	141	15.6542941146905	61.9266786699726	0.710630044078271	68388013	0.259695888968617	752.736773312606	8.74850603224715	76.6436770975076
58	1605791-1.jpg	BMUS_LN	1605791-1.jpg	1605791-1.jpg.nii.gz	True	Success	0	23547	v3.0.1	1.21.5	2.1.1	1.0.0	3.7.11	{'minimumROIDimensions': 2, 'minimumROISize': None, 'normalize': False, 'normalizeScale': 1, 'removeOutliers': None, 'resampledPixelSpacing': None, 'interpolator': 'sitkBSpline', 'preCrop': False, 'padDistance': 5, 'distances': [1], 'force2D': True, 'force2Ddimension': 0, 'resegmentRange': None, 'label': 1, 'additionalInfo': True, 'binWidth': 25}	{'Original': {}, 'Wavelet': {}, 'LoG': {}, 'Square': {}, 'SquareRoot': {}, 'Logarithm': {}, 'Exponential': {}, 'LBP2D': {}}	2006422875fb990f800568f9f30a67e7462c41ab	2D	(1.0, 1.0)	(1440, 1080)	27.6119405864198	0	255	6b1889826de2c887ccbe800868ad7b24497f2ca8	(1.0, 1.0)	(1440, 1080)	(737, 459, 215, 143)	23547	1	(845.0675669936722, 532.1680044166985)	(845.0675669936722, 532.1680044166985)	18	74	51253503	1.82865157811886	22	162	17.5878627714784	39.888690703699	33	2	160	10.5312702929534	46.6545478382504	1.66181207663361	51253503	0.35322946280269	585.539187936229	5.33071269868398	90.941817053343
59	1611526-1.jpg	BMUS_LN	1611526-1.jpg	1611526-1.jpg.nii.gz	True	Success	0	112468	v3.0.1	1.21.5	2.1.1	1.0.0	3.7.11	{'minimumROIDimensions': 2, 'minimumROISize': None, 'normalize': False, 'normalizeScale': 1, 'removeOutliers': None, 'resampledPixelSpacing': None, 'interpolator': 'sitkBSpline', 'preCrop': False, 'padDistance': 5, 'distances': [1], 'force2D': True, 'force2Ddimension': 0, 'resegmentRange': None, 'label': 1, 'additionalInfo': True, 'binWidth': 25}	{'Original': {}, 'Wavelet': {}, 'LoG': {}, 'Square': {}, 'SquareRoot': {}, 'Logarithm': {}, 'Exponential': {}, 'LBP2D': {}}	41b0a4f0c1c8b07e51ec3d15ee6c73a926127b5a	2D	(1.0, 1.0)	(1440, 1080)	28.8021412037037	0	255	9ceb7364551028cb774cf84ce705193db78cde5e	(1.0, 1.0)	(1440, 1080)	(452, 443, 560, 290)	112468	1	(752.4124906640111, 594.2122559305758)	(752.4124906640111, 594.2122559305758)	1	35	52674543	0.854475749245432	16	160	11.7913071604351	14.0259184834797	8	0	160	7.21555400044631	21.6414274008919	2.31358321116101	52674543	0.701514593558335	271.624990642855	1.82308247946708	26.708113946868
60	1612412-1.jpg	BMUS_LN	1612412-1.jpg	1612412-1.jpg.nii.gz	True	Success	0	42451	v3.0.1	1.21.5	2.1.1	1.0.0	3.7.11	{'minimumROIDimensions': 2, 'minimumROISize': None, 'normalize': False, 'normalizeScale': 1, 'removeOutliers': None, 'resampledPixelSpacing': None, 'interpolator': 'sitkBSpline', 'preCrop': False, 'padDistance': 5, 'distances': [1], 'force2D': True, 'force2Ddimension': 0, 'resegmentRange': None, 'label': 1, 'additionalInfo': True, 'binWidth': 25}	{'Original': {}, 'Wavelet': {}, 'LoG': {}, 'Square': {}, 'SquareRoot': {}, 'Logarithm': {}, 'Exponential': {}, 'LBP2D': {}}	4e18d0ef33dc8636e402d340d10828843ffa1358	2D	(1.0, 1.0)	(621, 837)	36.8962978354179	0	255	e517f67f7868b8de64fa713da6a00465063a2737	(1.0, 1.0)	(621, 837)	(101, 334, 323, 184)	42451	1	(267.8838425478787, 419.3386257096417)	(267.8838425478787, 419.3386257096417)	11	45	38880101	1.31570372337366	17	161	10.6935939951117	26.8252102423971	25	0	161	7.39579350899258	30.2635401728863	1.25779562011759	38880101	0.441931742355042	196.289959247099	2.86004306367272	12.0336349996551
61	1618037-1.jpg	BMUS_LN	1618037-1.jpg	1618037-1.jpg.nii.gz	True	Success	0	11637	v3.0.1	1.21.5	2.1.1	1.0.0	3.7.11	{'minimumROIDimensions': 2, 'minimumROISize': None, 'normalize': False, 'normalizeScale': 1, 'removeOutliers': None, 'resampledPixelSpacing': None, 'interpolator': 'sitkBSpline', 'preCrop': False, 'padDistance': 5, 'distances': [1], 'force2D': True, 'force2Ddimension': 0, 'resegmentRange': None, 'label': 1, 'additionalInfo': True, 'binWidth': 25}	{'Original': {}, 'Wavelet': {}, 'LoG': {}, 'Square': {}, 'SquareRoot': {}, 'Logarithm': {}, 'Exponential': {}, 'LBP2D': {}}	989951cffba922ae8e3381f8d01f534097583a48	2D	(1.0, 1.0)	(1440, 1080)	29.050268132716	0	255	1419b2c0e402c3e959f5721298cec75eb03013a3	(1.0, 1.0)	(1440, 1080)	(374, 520, 120, 126)	11637	1	(439.3481137750279, 587.1147202887342)	(439.3481137750279, 587.1147202887342)	18	54	15720083	1.4328619183772	18	103	11.1821706474776	33.875311506402	30	2	101	7.92975566040671	36.7541937344294	0.952972035012534	15720083	0.428785984710991	203.334027412202	3.84943527367507	9.10429977171844
62	1618173-1.jpg	BMUS_LN	1618173-1.jpg	1618173-1.jpg.nii.gz	True	Success	0	12404	v3.0.1	1.21.5	2.1.1	1.0.0	3.7.11	{'minimumROIDimensions': 2, 'minimumROISize': None, 'normalize': False, 'normalizeScale': 1, 'removeOutliers': None, 'resampledPixelSpacing': None, 'interpolator': 'sitkBSpline', 'preCrop': False, 'padDistance': 5, 'distances': [1], 'force2D': True, 'force2Ddimension': 0, 'resegmentRange': None, 'label': 1, 'additionalInfo': True, 'binWidth': 25}	{'Original': {}, 'Wavelet': {}, 'LoG': {}, 'Square': {}, 'SquareRoot': {}, 'Logarithm': {}, 'Exponential': {}, 'LBP2D': {}}	a8afdc81efd09566394d27cbbb40b4c5e072e80e	2D	(1.0, 1.0)	(1440, 1080)	37.0872672325103	0	255	c139571e61f0c7d2b76a53d80861f0a2bc1eae9f	(1.0, 1.0)	(1440, 1080)	(675, 522, 148, 114)	12404	1	(751.0910996452757, 577.2211383424702)	(751.0910996452757, 577.2211383424702)	15	58	16601253	1.57117268765657	20	106	13.245728575661	32.4363914866172	28	1	105	9.27561046533118	36.5838624347974	1.08476385087786	16601253	0.377056334408983	286.259497975084	3.67371847030106	16.1048994066881
63	1618739-1.jpg	BMUS_LN	1618739-1.jpg	1618739-1.jpg.nii.gz	True	Success	0	73878	v3.0.1	1.21.5	2.1.1	1.0.0	3.7.11	{'minimumROIDimensions': 2, 'minimumROISize': None, 'normalize': False, 'normalizeScale': 1, 'removeOutliers': None, 'resampledPixelSpacing': None, 'interpolator': 'sitkBSpline', 'preCrop': False, 'padDistance': 5, 'distances': [1], 'force2D': True, 'force2Ddimension': 0, 'resegmentRange': None, 'label': 1, 'additionalInfo': True, 'binWidth': 25}	{'Original': {}, 'Wavelet': {}, 'LoG': {}, 'Square': {}, 'SquareRoot': {}, 'Logarithm': {}, 'Exponential': {}, 'LBP2D': {}}	43c39b0ce7a024eaf47f38427220fd6f8e5291dd	2D	(1.0, 1.0)	(1185, 770)	21.8482908652529	0	255	6590c6b51934ab6fcae178fef604ef20b5db8a21	(1.0, 1.0)	(1185, 770)	(366, 349, 523, 227)	73878	1	(616.4201521427218, 460.98155066460924)	(616.4201521427218, 460.98155066460924)	2	41	48343552	1.1205911157609	21	141	13.3907429860368	18.3316007471778	13	0	141	8.91236027406184	25.5806581145631	1.75965833025346	48343552	0.577216477250399	318.322483620234	2.23907846120409	25.7690191805803
64	1620834-1.jpg	BMUS_LN	1620834-1.jpg	1620834-1.jpg.nii.gz	True	Success	0	26980	v3.0.1	1.21.5	2.1.1	1.0.0	3.7.11	{'minimumROIDimensions': 2, 'minimumROISize': None, 'normalize': False, 'normalizeScale': 1, 'removeOutliers': None, 'resampledPixelSpacing': None, 'interpolator': 'sitkBSpline', 'preCrop': False, 'padDistance': 5, 'distances': [1], 'force2D': True, 'force2Ddimension': 0, 'resegmentRange': None, 'label': 1, 'additionalInfo': True, 'binWidth': 25}	{'Original': {}, 'Wavelet': {}, 'LoG': {}, 'Square': {}, 'SquareRoot': {}, 'Logarithm': {}, 'Exponential': {}, 'LBP2D': {}}	d293563c830be4bb7144b3bdb502605d27405235	2D	(1.0, 1.0)	(1440, 1080)	26.3317740483539	0	255	c955c22e3b4a6f0273dcaae02e55388b03115b1b	(1.0, 1.0)	(1440, 1080)	(556, 624, 279, 136)	26980	1	(682.8794292068199, 692.7515567086731)	(682.8794292068199, 692.7515567086731)	5	84	65555476	1.99289191325534	50	149	26.3520811451362	38.745885841364	30	0	149	21.0356107205431	49.2928030238503	0.617124739118903	65555476	0.294775252898531	928.5367603161	5.85456712859485	80.2579851674131
65	1620899-1.jpg	BMUS_LN	1620899-1.jpg	1620899-1.jpg.nii.gz	True	Success	0	76572	v3.0.1	1.21.5	2.1.1	1.0.0	3.7.11	{'minimumROIDimensions': 2, 'minimumROISize': None, 'normalize': False, 'normalizeScale': 1, 'removeOutliers': None, 'resampledPixelSpacing': None, 'interpolator': 'sitkBSpline', 'preCrop': False, 'padDistance': 5, 'distances': [1], 'force2D': True, 'force2Ddimension': 0, 'resegmentRange': None, 'label': 1, 'additionalInfo': True, 'binWidth': 25}	{'Original': {}, 'Wavelet': {}, 'LoG': {}, 'Square': {}, 'SquareRoot': {}, 'Logarithm': {}, 'Exponential': {}, 'LBP2D': {}}	4e3e0513ca2ed507a7323e4e722500f3896d7ed7	2D	(1.0, 1.0)	(1440, 1080)	25.7130407664609	0	255	b0f365b634832460dd4b12fcd8622b50b4ebb118	(1.0, 1.0)	(1440, 1080)	(548, 394, 381, 271)	76572	1	(743.5457086141148, 528.8855848090686)	(743.5457086141148, 528.8855848090686)	1	45	53780671	1.16411182055149	25	118	14.7166600094273	18.4611476780024	13	0	118	10.5790757346249	26.5019672454442	1.60214853927479	53780671	0.556703340774558	361.540294289584	2.34172303497457	28.461500827126
66	1622051-1.jpg	BMUS_LN	1622051-1.jpg	1622051-1.jpg.nii.gz	True	Success	0	47578	v3.0.1	1.21.5	2.1.1	1.0.0	3.7.11	{'minimumROIDimensions': 2, 'minimumROISize': None, 'normalize': False, 'normalizeScale': 1, 'removeOutliers': None, 'resampledPixelSpacing': None, 'interpolator': 'sitkBSpline', 'preCrop': False, 'padDistance': 5, 'distances': [1], 'force2D': True, 'force2Ddimension': 0, 'resegmentRange': None, 'label': 1, 'additionalInfo': True, 'binWidth': 25}	{'Original': {}, 'Wavelet': {}, 'LoG': {}, 'Square': {}, 'SquareRoot': {}, 'Logarithm': {}, 'Exponential': {}, 'LBP2D': {}}	4b10e8f781740ca6d31070b6d0780fd8f2c6f563	2D	(1.0, 1.0)	(1440, 1080)	30.6491531635802	0	255	2268cb372dbe85c8019fc9fea89f687c82ea5338	(1.0, 1.0)	(1440, 1080)	(434, 473, 344, 189)	47578	1	(614.7993190129891, 575.6561435957796)	(614.7993190129891, 575.6561435957796)	1	31	17746537	0.788178722854615	15	80	9.92295882982359	14.7926983059397	11	0	80	7.30697051164915	19.313176899912	1.10210449121532	17746537	0.680068197726286	154.174878796744	1.63666307721543	3.36258145680652
67	1622328-1.jpg	BMUS_LN	1622328-1.jpg	1622328-1.jpg.nii.gz	True	Success	0	17050	v3.0.1	1.21.5	2.1.1	1.0.0	3.7.11	{'minimumROIDimensions': 2, 'minimumROISize': None, 'normalize': False, 'normalizeScale': 1, 'removeOutliers': None, 'resampledPixelSpacing': None, 'interpolator': 'sitkBSpline', 'preCrop': False, 'padDistance': 5, 'distances': [1], 'force2D': True, 'force2Ddimension': 0, 'resegmentRange': None, 'label': 1, 'additionalInfo': True, 'binWidth': 25}	{'Original': {}, 'Wavelet': {}, 'LoG': {}, 'Square': {}, 'SquareRoot': {}, 'Logarithm': {}, 'Exponential': {}, 'LBP2D': {}}	fdf8b252f1349da8802cb6d2d6ca5edcd8346232	2D	(1.0, 1.0)	(1440, 1080)	24.9161265432099	0	255	97d9dd19a325d6fa2dc9182adf639966f5c91e30	(1.0, 1.0)	(1440, 1080)	(768, 385, 224, 113)	17050	1	(887.5170674486803, 445.3405865102639)	(887.5170674486803, 445.3405865102639)	14	73	33687262	1.88185641752623	29	137	18.9388341964723	37.1033431085044	30	0	137	12.5550415334247	44.4498874314505	1.30579357713029	33687262	0.317302410539985	599.134422841221	4.92135561197378	73.3345250236558
68	1625384-1.jpg	BMUS_LN	1625384-1.jpg	1625384-1.jpg.nii.gz	True	Success	0	22265	v3.0.1	1.21.5	2.1.1	1.0.0	3.7.11	{'minimumROIDimensions': 2, 'minimumROISize': None, 'normalize': False, 'normalizeScale': 1, 'removeOutliers': None, 'resampledPixelSpacing': None, 'interpolator': 'sitkBSpline', 'preCrop': False, 'padDistance': 5, 'distances': [1], 'force2D': True, 'force2Ddimension': 0, 'resegmentRange': None, 'label': 1, 'additionalInfo': True, 'binWidth': 25}	{'Original': {}, 'Wavelet': {}, 'LoG': {}, 'Square': {}, 'SquareRoot': {}, 'Logarithm': {}, 'Exponential': {}, 'LBP2D': {}}	7bed493b3c5340b14f0fe0df0c3d80de387bab8c	2D	(1.0, 1.0)	(1440, 1080)	35.474955632716	0	255	0fc1bf0bd87c61d085373c9a7201bfa28e2f1a09	(1.0, 1.0)	(1440, 1080)	(483, 407, 220, 147)	22265	1	(598.4967437682461, 479.929530653492)	(598.4967437682461, 479.929530653492)	15	73	49805147	1.88942247798277	29	133	18.2493203072296	41.3391870649001	38	0	133	12.6165661768659	47.2961471300602	0.664208827477727	49805147	0.307927512388416	527.997146161503	5.58697716482026	38.5606317785219
69	1625585-2.jpg	BMUS_LN	1625585-2.jpg	1625585-2.jpg.nii.gz	True	Success	0	98655	v3.0.1	1.21.5	2.1.1	1.0.0	3.7.11	{'minimumROIDimensions': 2, 'minimumROISize': None, 'normalize': False, 'normalizeScale': 1, 'removeOutliers': None, 'resampledPixelSpacing': None, 'interpolator': 'sitkBSpline', 'preCrop': False, 'padDistance': 5, 'distances': [1], 'force2D': True, 'force2Ddimension': 0, 'resegmentRange': None, 'label': 1, 'additionalInfo': True, 'binWidth': 25}	{'Original': {}, 'Wavelet': {}, 'LoG': {}, 'Square': {}, 'SquareRoot': {}, 'Logarithm': {}, 'Exponential': {}, 'LBP2D': {}}	f868769967af542a49b12d5fdd7abffe86a2cbb8	2D	(1.0, 1.0)	(1440, 1080)	26.6494071502058	0	255	cef5b2cffc41129247f85f9e67c39ea3d056f901	(1.0, 1.0)	(1440, 1080)	(482, 351, 495, 254)	98655	1	(739.8843748416198, 470.9983883229436)	(739.8843748416198, 470.9983883229436)	6	40	62570902	1.10656108776577	18	125	11.0317084106148	20.7216055952562	18	0	125	7.71455530216533	25.184112885661	1.31947096248089	62570902	0.545239191827254	204.854603392364	2.16492697354379	9.70129121040376
70	1625650-1.jpg	BMUS_LN	1625650-1.jpg	1625650-1.jpg.nii.gz	True	Success	0	43954	v3.0.1	1.21.5	2.1.1	1.0.0	3.7.11	{'minimumROIDimensions': 2, 'minimumROISize': None, 'normalize': False, 'normalizeScale': 1, 'removeOutliers': None, 'resampledPixelSpacing': None, 'interpolator': 'sitkBSpline', 'preCrop': False, 'padDistance': 5, 'distances': [1], 'force2D': True, 'force2Ddimension': 0, 'resegmentRange': None, 'label': 1, 'additionalInfo': True, 'binWidth': 25}	{'Original': {}, 'Wavelet': {}, 'LoG': {}, 'Square': {}, 'SquareRoot': {}, 'Logarithm': {}, 'Exponential': {}, 'LBP2D': {}}	3a603d0dc8d73826ebadf4e6dcae4d0f36d8928e	2D	(1.0, 1.0)	(1191, 776)	22.3148409029924	0	255	0d2d053be3b79c795d8d2a63f81bc9e7b51ea0d6	(1.0, 1.0)	(1191, 776)	(417, 270, 281, 205)	43954	1	(556.665377440051, 376.8103471811439)	(556.665377440051, 376.8103471811439)	3	46	36355044	1.30544309649242	21	136	13.3633369272006	22.7871411020612	20	0	136	9.15425721972462	28.7596194668949	1.28831801951481	36355044	0.48099790895862	307.861912275353	2.6079458383843	20.488035460007
71	1642336-1.jpg	BMUS_LN	1642336-1.jpg	1642336-1.jpg.nii.gz	True	Success	0	16867	v3.0.1	1.21.5	2.1.1	1.0.0	3.7.11	{'minimumROIDimensions': 2, 'minimumROISize': None, 'normalize': False, 'normalizeScale': 1, 'removeOutliers': None, 'resampledPixelSpacing': None, 'interpolator': 'sitkBSpline', 'preCrop': False, 'padDistance': 5, 'distances': [1], 'force2D': True, 'force2Ddimension': 0, 'resegmentRange': None, 'label': 1, 'additionalInfo': True, 'binWidth': 25}	{'Original': {}, 'Wavelet': {}, 'LoG': {}, 'Square': {}, 'SquareRoot': {}, 'Logarithm': {}, 'Exponential': {}, 'LBP2D': {}}	ef534eb0bc5e9874525fc09bcf2831bd96873d90	2D	(1.0, 1.0)	(1183, 779)	24.8095299585376	0	255	e3b5d96dd51608725df58532e6a791503be9d403	(1.0, 1.0)	(1183, 779)	(462, 339, 189, 106)	16867	1	(558.040078259323, 392.27521195233294)	(558.040078259323, 392.27521195233294)	23	108	74635635	2.28342619386428	51	146	26.5661121072383	58.6110748799431	51	0	146	20.4932342270649	66.5202991470474	0.562390211966632	74635635	0.231660237916646	989.69210003038	9.8104415274463	98.8321475638966
72	1642983-1.jpg	BMUS_LN	1642983-1.jpg	1642983-1.jpg.nii.gz	True	Success	0	143222	v3.0.1	1.21.5	2.1.1	1.0.0	3.7.11	{'minimumROIDimensions': 2, 'minimumROISize': None, 'normalize': False, 'normalizeScale': 1, 'removeOutliers': None, 'resampledPixelSpacing': None, 'interpolator': 'sitkBSpline', 'preCrop': False, 'padDistance': 5, 'distances': [1], 'force2D': True, 'force2Ddimension': 0, 'resegmentRange': None, 'label': 1, 'additionalInfo': True, 'binWidth': 25}	{'Original': {}, 'Wavelet': {}, 'LoG': {}, 'Square': {}, 'SquareRoot': {}, 'Logarithm': {}, 'Exponential': {}, 'LBP2D': {}}	82bd4063ddea656fd3df9239ae908af6ac39868a	2D	(1.0, 1.0)	(1440, 1080)	23.083694058642	0	255	39d4ec4c232d2ba61e6c60eb08b4bf390610867b	(1.0, 1.0)	(1440, 1080)	(303, 350, 528, 345)	143222	1	(564.0268324698719, 522.5789683149237)	(564.0268324698719, 522.5789683149237)	5	82	302732088	1.84194524744276	33	190	23.8691795237437	32.6407255868512	23	0	190	14.4887306238857	45.9752776977902	1.71559667919818	302732088	0.373026383521208	1048.3091925528	5.07894368464521	253.306951687472
73	1652585-1.jpg	BMUS_LN	1652585-1.jpg	1652585-1.jpg.nii.gz	True	Success	0	125734	v3.0.1	1.21.5	2.1.1	1.0.0	3.7.11	{'minimumROIDimensions': 2, 'minimumROISize': None, 'normalize': False, 'normalizeScale': 1, 'removeOutliers': None, 'resampledPixelSpacing': None, 'interpolator': 'sitkBSpline', 'preCrop': False, 'padDistance': 5, 'distances': [1], 'force2D': True, 'force2Ddimension': 0, 'resegmentRange': None, 'label': 1, 'additionalInfo': True, 'binWidth': 25}	{'Original': {}, 'Wavelet': {}, 'LoG': {}, 'Square': {}, 'SquareRoot': {}, 'Logarithm': {}, 'Exponential': {}, 'LBP2D': {}}	d32d67119e01529b948093970a6ed9d5e610867b	2D	(1.0, 1.0)	(1440, 1080)	28.5106237139918	0	255	843c147d903596026d0d017f27d6bc63d1b370d4	(1.0, 1.0)	(1440, 1080)	(451, 267, 461, 361)	125734	1	(668.1581513353588, 444.9820414525904)	(668.1581513353588, 444.9820414525904)	10	130	549566559	2.24570770279636	46	201	35.640592428566	48.9018483465093	31	0	201	24.3845513819162	66.1125309036654	1.2153556982218	549566559	0.27145037343724	1979.47597078312	9.23515429957008	524.508679859997
74	1653846-2.jpg	BMUS_LN	1653846-2.jpg	1653846-2.jpg.nii.gz	True	Success	0	28450	v3.0.1	1.21.5	2.1.1	1.0.0	3.7.11	{'minimumROIDimensions': 2, 'minimumROISize': None, 'normalize': False, 'normalizeScale': 1, 'removeOutliers': None, 'resampledPixelSpacing': None, 'interpolator': 'sitkBSpline', 'preCrop': False, 'padDistance': 5, 'distances': [1], 'force2D': True, 'force2Ddimension': 0, 'resegmentRange': None, 'label': 1, 'additionalInfo': True, 'binWidth': 25}	{'Original': {}, 'Wavelet': {}, 'LoG': {}, 'Square': {}, 'SquareRoot': {}, 'Logarithm': {}, 'Exponential': {}, 'LBP2D': {}}	e58f98a413d7d34c15e832a8b30afb6772071b0a	2D	(1.0, 1.0)	(1440, 1080)	28.5405452674897	0	255	a98828b0b28dd6cd0b3dccded7a7bf9e6198bc81	(1.0, 1.0)	(1440, 1080)	(280, 382, 287, 141)	28450	1	(438.9228471001758, 449.74214411247806)	(438.9228471001758, 449.74214411247806)	16	106	110225270	2.34940949964338	51	187	28.5454771241749	51.6809841827768	41	0	187	21.1136863802326	62.2442803747245	0.862742983050449	110225270	0.22301979299545	1203.42631326689	8.60717568045246	186.915221534376
75	1657690-1.jpg	BMUS_LN	1657690-1.jpg	1657690-1.jpg.nii.gz	True	Success	0	38161	v3.0.1	1.21.5	2.1.1	1.0.0	3.7.11	{'minimumROIDimensions': 2, 'minimumROISize': None, 'normalize': False, 'normalizeScale': 1, 'removeOutliers': None, 'resampledPixelSpacing': None, 'interpolator': 'sitkBSpline', 'preCrop': False, 'padDistance': 5, 'distances': [1], 'force2D': True, 'force2Ddimension': 0, 'resegmentRange': None, 'label': 1, 'additionalInfo': True, 'binWidth': 25}	{'Original': {}, 'Wavelet': {}, 'LoG': {}, 'Square': {}, 'SquareRoot': {}, 'Logarithm': {}, 'Exponential': {}, 'LBP2D': {}}	ec439a22aec921f17663530927aa5ec3b3e5e503	2D	(1.0, 1.0)	(1440, 1080)	21.0923006687243	0	255	fd83d8439b32951ea7b10e9764771c8e66de4ca9	(1.0, 1.0)	(1440, 1080)	(302, 403, 316, 156)	38161	1	(451.91260711197293, 482.6107282303923)	(451.91260711197293, 482.6107282303923)	3	86	70051910	1.54668264645127	27	165	24.9570404388813	28.2505175440895	15	0	165	15.5180649081264	42.8449970373157	1.51234179768068	70051910	0.495543578111592	1037.60202961868	4.47233773753751	171.262875377589
76	1663390-1.jpg	BMUS_LN	1663390-1.jpg	1663390-1.jpg.nii.gz	True	Success	0	64772	v3.0.1	1.21.5	2.1.1	1.0.0	3.7.11	{'minimumROIDimensions': 2, 'minimumROISize': None, 'normalize': False, 'normalizeScale': 1, 'removeOutliers': None, 'resampledPixelSpacing': None, 'interpolator': 'sitkBSpline', 'preCrop': False, 'padDistance': 5, 'distances': [1], 'force2D': True, 'force2Ddimension': 0, 'resegmentRange': None, 'label': 1, 'additionalInfo': True, 'binWidth': 25}	{'Original': {}, 'Wavelet': {}, 'LoG': {}, 'Square': {}, 'SquareRoot': {}, 'Logarithm': {}, 'Exponential': {}, 'LBP2D': {}}	7896cddd0b7e7abee66e276ac7085efa563fe561	2D	(1.0, 1.0)	(1201, 746)	21.7992780814915	0	255	11bb1504b5e4047d48defdb6074fb0a9288bc49d	(1.0, 1.0)	(1201, 746)	(382, 295, 432, 229)	64772	1	(602.4871703822639, 422.12128697585376)	(602.4871703822639, 422.12128697585376)	4	57	74483216	1.52684186196884	30	132	17.2003492889865	26.7188291236954	22	0	132	12.738349346084	33.9106064333721	0.853125165328378	74483216	0.40437917050103	436.033398937824	3.30515777075197	23.4860939698678
77	1666565-1.jpg	BMUS_LN	1666565-1.jpg	1666565-1.jpg.nii.gz	True	Success	0	68094	v3.0.1	1.21.5	2.1.1	1.0.0	3.7.11	{'minimumROIDimensions': 2, 'minimumROISize': None, 'normalize': False, 'normalizeScale': 1, 'removeOutliers': None, 'resampledPixelSpacing': None, 'interpolator': 'sitkBSpline', 'preCrop': False, 'padDistance': 5, 'distances': [1], 'force2D': True, 'force2Ddimension': 0, 'resegmentRange': None, 'label': 1, 'additionalInfo': True, 'binWidth': 25}	{'Original': {}, 'Wavelet': {}, 'LoG': {}, 'Square': {}, 'SquareRoot': {}, 'Logarithm': {}, 'Exponential': {}, 'LBP2D': {}}	5c2a7975b7353069848a504724725258046afc62	2D	(1.0, 1.0)	(1440, 1080)	25.8416711676955	0	255	65030ad08548d417fdc9b567ead88651235499cb	(1.0, 1.0)	(1440, 1080)	(422, 361, 546, 211)	68094	1	(735.5074602755016, 476.016903104532)	(735.5074602755016, 476.016903104532)	6	73	123119977	1.77037416402108	30	154	21.475531160435	31.4677210914324	23	0	154	13.3555651979552	42.5216236828948	1.54661202873045	123119977	0.377829981188316	817.871009941536	4.50274069489877	137.972937431275
78	1667708-1.jpg	BMUS_LN	1667708-1.jpg	1667708-1.jpg.nii.gz	True	Success	0	17409	v3.0.1	1.21.5	2.1.1	1.0.0	3.7.11	{'minimumROIDimensions': 2, 'minimumROISize': None, 'normalize': False, 'normalizeScale': 1, 'removeOutliers': None, 'resampledPixelSpacing': None, 'interpolator': 'sitkBSpline', 'preCrop': False, 'padDistance': 5, 'distances': [1], 'force2D': True, 'force2Ddimension': 0, 'resegmentRange': None, 'label': 1, 'additionalInfo': True, 'binWidth': 25}	{'Original': {}, 'Wavelet': {}, 'LoG': {}, 'Square': {}, 'SquareRoot': {}, 'Logarithm': {}, 'Exponential': {}, 'LBP2D': {}}	b1007b50697fcbe63b1357d1afe6bcaa3d02d81d	2D	(1.0, 1.0)	(1195, 855)	18.0119308032983	0	255	1c0253807d11804059aa840c7515854e10f6341b	(1.0, 1.0)	(1195, 855)	(337, 268, 223, 94)	17409	1	(449.1900166580504, 316.33465448905736)	(449.1900166580504, 316.33465448905736)	19	100	74361832	2.29899012466414	45	162	24.8415963464625	57.9977023378712	55	0	162	18.5453827745433	65.3564008367573	0.35306649375113	74361832	0.220919359103781	907.725653862572	9.53515512161303	87.8319827014992
79	1679459-1.jpg	BMUS_LN	1679459-1.jpg	1679459-1.jpg.nii.gz	True	Success	0	138856	v3.0.1	1.21.5	2.1.1	1.0.0	3.7.11	{'minimumROIDimensions': 2, 'minimumROISize': None, 'normalize': False, 'normalizeScale': 1, 'removeOutliers': None, 'resampledPixelSpacing': None, 'interpolator': 'sitkBSpline', 'preCrop': False, 'padDistance': 5, 'distances': [1], 'force2D': True, 'force2Ddimension': 0, 'resegmentRange': None, 'label': 1, 'additionalInfo': True, 'binWidth': 25}	{'Original': {}, 'Wavelet': {}, 'LoG': {}, 'Square': {}, 'SquareRoot': {}, 'Logarithm': {}, 'Exponential': {}, 'LBP2D': {}}	ac8623b225d932e21ba31477cad03fe0bd7a30e0	2D	(1.0, 1.0)	(1440, 1080)	28.3639017489712	0	255	e335301246e6ea885d4843cdcdfcfa5c38bdb972	(1.0, 1.0)	(1440, 1080)	(350, 380, 635, 330)	138856	1	(649.9745419715389, 538.73376735611)	(649.9745419715389, 538.73376735611)	0	40	81662635	1.04679561126901	21	150	13.1892084634222	16.7343506942444	11	0	150	9.38940447608064	24.2509842378408	1.78684292356157	81662635	0.606331358732245	308.071743346046	2.08989997472285	23.6763613186488
80	1682367-1.jpg	BMUS_LN	1682367-1.jpg	1682367-1.jpg.nii.gz	True	Success	0	41369	v3.0.1	1.21.5	2.1.1	1.0.0	3.7.11	{'minimumROIDimensions': 2, 'minimumROISize': None, 'normalize': False, 'normalizeScale': 1, 'removeOutliers': None, 'resampledPixelSpacing': None, 'interpolator': 'sitkBSpline', 'preCrop': False, 'padDistance': 5, 'distances': [1], 'force2D': True, 'force2Ddimension': 0, 'resegmentRange': None, 'label': 1, 'additionalInfo': True, 'binWidth': 25}	{'Original': {}, 'Wavelet': {}, 'LoG': {}, 'Square': {}, 'SquareRoot': {}, 'Logarithm': {}, 'Exponential': {}, 'LBP2D': {}}	491d6a1ce83f20d56403645a890ba0d831918ad5	2D	(1.0, 1.0)	(856, 714)	55.5205650017016	0	255	11abcce7560eed45d03ab00981c23571eba24622	(1.0, 1.0)	(856, 714)	(344, 147, 283, 203)	41369	1	(486.05230970050036, 250.5118567042955)	(486.05230970050036, 250.5118567042955)	15	89	118530974	2.13124997003598	41	171	23.2138773097053	45.5513548792574	40	0	171	17.2333137239436	53.527679323596	0.746674034804989	118530974	0.25103125790085	790.286522433683	6.72956295702451	78.8662725228359
81	1688297-1.jpg	BMUS_LN	1688297-1.jpg	1688297-1.jpg.nii.gz	True	Success	0	19592	v3.0.1	1.21.5	2.1.1	1.0.0	3.7.11	{'minimumROIDimensions': 2, 'minimumROISize': None, 'normalize': False, 'normalizeScale': 1, 'removeOutliers': None, 'resampledPixelSpacing': None, 'interpolator': 'sitkBSpline', 'preCrop': False, 'padDistance': 5, 'distances': [1], 'force2D': True, 'force2Ddimension': 0, 'resegmentRange': None, 'label': 1, 'additionalInfo': True, 'binWidth': 25}	{'Original': {}, 'Wavelet': {}, 'LoG': {}, 'Square': {}, 'SquareRoot': {}, 'Logarithm': {}, 'Exponential': {}, 'LBP2D': {}}	55c917bea71594779f4c0465c04efc1a97d199e0	2D	(1.0, 1.0)	(1440, 1080)	27.3212075617284	0	255	d0af7f541829c329624bed4add9b93b591139e3e	(1.0, 1.0)	(1440, 1080)	(600, 384, 195, 160)	19592	1	(694.3142609228256, 461.9054716210698)	(694.3142609228256, 461.9054716210698)	8	49	21023136	1.45014474671327	22	132	13.6443048228783	27.1237239689669	24	0	132	9.07664980146222	32.7573954694511	1.47232451963561	21023136	0.423893924420781	337.350555997306	3.1143592382913	30.8778213655144
82	1688841-1.jpg	BMUS_LN	1688841-1.jpg	1688841-1.jpg.nii.gz	True	Success	0	31069	v3.0.1	1.21.5	2.1.1	1.0.0	3.7.11	{'minimumROIDimensions': 2, 'minimumROISize': None, 'normalize': False, 'normalizeScale': 1, 'removeOutliers': None, 'resampledPixelSpacing': None, 'interpolator': 'sitkBSpline', 'preCrop': False, 'padDistance': 5, 'distances': [1], 'force2D': True, 'force2Ddimension': 0, 'resegmentRange': None, 'label': 1, 'additionalInfo': True, 'binWidth': 25}	{'Original': {}, 'Wavelet': {}, 'LoG': {}, 'Square': {}, 'SquareRoot': {}, 'Logarithm': {}, 'Exponential': {}, 'LBP2D': {}}	8d6283460d198f964f9cbd69ad4910f2e1fdc042	2D	(1.0, 1.0)	(1440, 1080)	27.6437596450617	0	255	1c044d382ac39bef31cf82b93f85f4c73bdc6b75	(1.0, 1.0)	(1440, 1080)	(341, 376, 242, 230)	31069	1	(475.71276835430814, 495.1068911133284)	(475.71276835430814, 495.1068911133284)	5	53	31627452	1.43751541478368	28	116	16.0126097641974	24.9617947149892	20	0	116	11.5313946838339	31.9057137943226	1.04811886950876	31627452	0.437897917665184	394.883377331961	2.97396154220305	21.9799790397105
83	1692752-1.jpg	BMUS_LN	1692752-1.jpg	1692752-1.jpg.nii.gz	True	Success	0	68224	v3.0.1	1.21.5	2.1.1	1.0.0	3.7.11	{'minimumROIDimensions': 2, 'minimumROISize': None, 'normalize': False, 'normalizeScale': 1, 'removeOutliers': None, 'resampledPixelSpacing': None, 'interpolator': 'sitkBSpline', 'preCrop': False, 'padDistance': 5, 'distances': [1], 'force2D': True, 'force2Ddimension': 0, 'resegmentRange': None, 'label': 1, 'additionalInfo': True, 'binWidth': 25}	{'Original': {}, 'Wavelet': {}, 'LoG': {}, 'Square': {}, 'SquareRoot': {}, 'Logarithm': {}, 'Exponential': {}, 'LBP2D': {}}	2aa0183fa32d2e0d389ad3865678e5a32392eb7a	2D	(1.0, 1.0)	(1440, 1080)	21.9991904578189	0	255	0d2d06166734073d180da2545e703dbba033bda5	(1.0, 1.0)	(1440, 1080)	(489, 436, 397, 221)	68224	1	(678.335908184803, 547.1207492964353)	(678.335908184803, 547.1207492964353)	1	35	33968108	0.96686955148635	20	102	10.6001714401052	18.0406015478424	17	0	102	8.27009382946494	22.3134687764313	0.741647630671488	33968108	0.581696960331698	172.427584628759	1.92515036101348	3.96695111298802
84	1693304-1.jpg	BMUS_LN	1693304-1.jpg	1693304-1.jpg.nii.gz	True	Success	0	33330	v3.0.1	1.21.5	2.1.1	1.0.0	3.7.11	{'minimumROIDimensions': 2, 'minimumROISize': None, 'normalize': False, 'normalizeScale': 1, 'removeOutliers': None, 'resampledPixelSpacing': None, 'interpolator': 'sitkBSpline', 'preCrop': False, 'padDistance': 5, 'distances': [1], 'force2D': True, 'force2Ddimension': 0, 'resegmentRange': None, 'label': 1, 'additionalInfo': True, 'binWidth': 25}	{'Original': {}, 'Wavelet': {}, 'LoG': {}, 'Square': {}, 'SquareRoot': {}, 'Logarithm': {}, 'Exponential': {}, 'LBP2D': {}}	ea161d11a2aa094afd0ecbd2f55d400fdda338a8	2D	(1.0, 1.0)	(1440, 1080)	28.1324800668724	0	255	c868ead24001f16679d58659c3c264345f13e134	(1.0, 1.0)	(1440, 1080)	(424, 432, 304, 155)	33330	1	(581.2451845184519, 511.55685568556856)	(581.2451845184519, 511.55685568556856)	9	111	130608560	2.31491640304852	61	180	33.3726268792496	48.7640564056406	33	0	180	25.6278169236669	62.5991107354289	0.843906568687689	130608560	0.24413395074881	1540.71546773399	8.52777861513882	256.703881875646
85	1693304-2.jpg	BMUS_LN	1693304-2.jpg	1693304-2.jpg.nii.gz	True	Success	0	142967	v3.0.1	1.21.5	2.1.1	1.0.0	3.7.11	{'minimumROIDimensions': 2, 'minimumROISize': None, 'normalize': False, 'normalizeScale': 1, 'removeOutliers': None, 'resampledPixelSpacing': None, 'interpolator': 'sitkBSpline', 'preCrop': False, 'padDistance': 5, 'distances': [1], 'force2D': True, 'force2Ddimension': 0, 'resegmentRange': None, 'label': 1, 'additionalInfo': True, 'binWidth': 25}	{'Original': {}, 'Wavelet': {}, 'LoG': {}, 'Square': {}, 'SquareRoot': {}, 'Logarithm': {}, 'Exponential': {}, 'LBP2D': {}}	0e12f1d6fd3e4c1e4e50d8a792092b3c88f06fd1	2D	(1.0, 1.0)	(1440, 1080)	22.4244264403292	0	255	d9b34f45885d734d7068ad0904c56b8793643139	(1.0, 1.0)	(1440, 1080)	(604, 366, 487, 378)	142967	1	(855.2759657823134, 547.5275553099666)	(855.2759657823134, 547.5275553099666)	0	21	25325709	0.441493460978285	9	110	7.73556502384785	7.11770548448243	2	0	110	4.53542259447889	13.3095356592314	2.75126749144077	25325709	0.859534692033358	126.482008100521	1.29000743410994	5.63771685484229
86	1696114-1.jpg	BMUS_LN	1696114-1.jpg	1696114-1.jpg.nii.gz	True	Success	0	31957	v3.0.1	1.21.5	2.1.1	1.0.0	3.7.11	{'minimumROIDimensions': 2, 'minimumROISize': None, 'normalize': False, 'normalizeScale': 1, 'removeOutliers': None, 'resampledPixelSpacing': None, 'interpolator': 'sitkBSpline', 'preCrop': False, 'padDistance': 5, 'distances': [1], 'force2D': True, 'force2Ddimension': 0, 'resegmentRange': None, 'label': 1, 'additionalInfo': True, 'binWidth': 25}	{'Original': {}, 'Wavelet': {}, 'LoG': {}, 'Square': {}, 'SquareRoot': {}, 'Logarithm': {}, 'Exponential': {}, 'LBP2D': {}}	3aca4c070d4ea9ec6a05002a1b0ee795b1a11a5c	2D	(1.0, 1.0)	(1440, 1080)	35.1858532664609	0	255	bae3e9526065d2c769de7792b158c9397f47c506	(1.0, 1.0)	(1440, 1080)	(450, 474, 218, 205)	31957	1	(557.2845073066934, 572.6753449948368)	(557.2845073066934, 572.6753449948368)	9	73	58775163	1.78563583819169	26	134	19.0705578924399	34.1869074068279	27	0	134	11.4992947330744	42.8858398819917	1.5180471623203	58775163	0.34929383965079	670.450624340802	4.586154766779	90.9394380197344
87	1697518-1.jpg	BMUS_LN	1697518-1.jpg	1697518-1.jpg.nii.gz	True	Success	0	117938	v3.0.1	1.21.5	2.1.1	1.0.0	3.7.11	{'minimumROIDimensions': 2, 'minimumROISize': None, 'normalize': False, 'normalizeScale': 1, 'removeOutliers': None, 'resampledPixelSpacing': None, 'interpolator': 'sitkBSpline', 'preCrop': False, 'padDistance': 5, 'distances': [1], 'force2D': True, 'force2Ddimension': 0, 'resegmentRange': None, 'label': 1, 'additionalInfo': True, 'binWidth': 25}	{'Original': {}, 'Wavelet': {}, 'LoG': {}, 'Square': {}, 'SquareRoot': {}, 'Logarithm': {}, 'Exponential': {}, 'LBP2D': {}}	86d7dc5cc1ec4b372b2206388dcf748edeccd221	2D	(1.0, 1.0)	(1440, 1080)	22.6485165895062	0	255	fc5558fc5eec1e868b1c325b47443dc3c6ab7cfe	(1.0, 1.0)	(1440, 1080)	(439, 394, 592, 361)	117938	1	(739.3463005986196, 562.1718106123557)	(739.3463005986196, 562.1718106123557)	1	38	61707600	0.980782408556267	18	119	12.1199424645995	16.492462141125	13	0	119	8.27333723352246	22.8740174711409	1.56107062713502	61707600	0.624318046809994	251.219367793616	1.94843291516054	12.9469195783386
88	1712013-1.jpg	BMUS_LN	1712013-1.jpg	1712013-1.jpg.nii.gz	True	Success	0	26564	v3.0.1	1.21.5	2.1.1	1.0.0	3.7.11	{'minimumROIDimensions': 2, 'minimumROISize': None, 'normalize': False, 'normalizeScale': 1, 'removeOutliers': None, 'resampledPixelSpacing': None, 'interpolator': 'sitkBSpline', 'preCrop': False, 'padDistance': 5, 'distances': [1], 'force2D': True, 'force2Ddimension': 0, 'resegmentRange': None, 'label': 1, 'additionalInfo': True, 'binWidth': 25}	{'Original': {}, 'Wavelet': {}, 'LoG': {}, 'Square': {}, 'SquareRoot': {}, 'Logarithm': {}, 'Exponential': {}, 'LBP2D': {}}	95faf68fb6235445a0d79482c934eccd7f858609	2D	(1.0, 1.0)	(1440, 1080)	31.9416338734568	0	255	7071581822193fee7756381094799b5803048d9d	(1.0, 1.0)	(1440, 1080)	(474, 327, 313, 135)	26564	1	(602.7571901822015, 391.3970787531998)	(602.7571901822015, 391.3970787531998)	24	119	114775851	2.16792589588056	31	199	26.8519571317801	55.3062415298901	45	0	199	16.4662132429521	65.7322540310082	1.32484738133368	114775851	0.304218711358108	1261.94886783445	9.51661368452922	266.430688953029
89	1713326-1.jpg	BMUS_LN	1713326-1.jpg	1713326-1.jpg.nii.gz	True	Success	0	45181	v3.0.1	1.21.5	2.1.1	1.0.0	3.7.11	{'minimumROIDimensions': 2, 'minimumROISize': None, 'normalize': False, 'normalizeScale': 1, 'removeOutliers': None, 'resampledPixelSpacing': None, 'interpolator': 'sitkBSpline', 'preCrop': False, 'padDistance': 5, 'distances': [1], 'force2D': True, 'force2Ddimension': 0, 'resegmentRange': None, 'label': 1, 'additionalInfo': True, 'binWidth': 25}	{'Original': {}, 'Wavelet': {}, 'LoG': {}, 'Square': {}, 'SquareRoot': {}, 'Logarithm': {}, 'Exponential': {}, 'LBP2D': {}}	29a84b65805a97e2c56e0b1c7d1339d17280a1a0	2D	(1.0, 1.0)	(1440, 1080)	23.0650610853909	0	255	197ce85c62261e31e7fd5131b3a53ad72fd93326	(1.0, 1.0)	(1440, 1080)	(387, 322, 334, 187)	45181	1	(556.3053495938558, 418.96507381421395)	(556.3053495938558, 418.96507381421395)	8	66	68890148	1.68498010107919	27	156	18.5411661590737	30.5757287355304	23	0	156	11.8880346455066	39.0481658623025	1.45154736201083	68890148	0.387578865094524	589.884069501148	3.94243676934702	70.4756415955382
90	1714490-1.jpg	BMUS_LN	1714490-1.jpg	1714490-1.jpg.nii.gz	True	Success	0	17547	v3.0.1	1.21.5	2.1.1	1.0.0	3.7.11	{'minimumROIDimensions': 2, 'minimumROISize': None, 'normalize': False, 'normalizeScale': 1, 'removeOutliers': None, 'resampledPixelSpacing': None, 'interpolator': 'sitkBSpline', 'preCrop': False, 'padDistance': 5, 'distances': [1], 'force2D': True, 'force2Ddimension': 0, 'resegmentRange': None, 'label': 1, 'additionalInfo': True, 'binWidth': 25}	{'Original': {}, 'Wavelet': {}, 'LoG': {}, 'Square': {}, 'SquareRoot': {}, 'Logarithm': {}, 'Exponential': {}, 'LBP2D': {}}	455178849b5be8a54f038465358f30b217d39761	2D	(1.0, 1.0)	(1440, 1080)	32.093191872428	0	255	cefea18b26efee396b8b92f75915fd8d5b34cd98	(1.0, 1.0)	(1440, 1080)	(616, 441, 197, 120)	17547	1	(713.9008377500428, 500.48988431070836)	(713.9008377500428, 500.48988431070836)	28	107	87219205	2.24857249558354	44	152	24.3518728096038	64.1597424061093	59	6	146	18.372033112097	70.5025173076433	0.485795881421056	87219205	0.23757570663786	854.132401096237	10.9156287665729	81.6831982803146
91	1719412-1.jpg	BMUS_LN	1719412-1.jpg	1719412-1.jpg.nii.gz	True	Success	0	41884	v3.0.1	1.21.5	2.1.1	1.0.0	3.7.11	{'minimumROIDimensions': 2, 'minimumROISize': None, 'normalize': False, 'normalizeScale': 1, 'removeOutliers': None, 'resampledPixelSpacing': None, 'interpolator': 'sitkBSpline', 'preCrop': False, 'padDistance': 5, 'distances': [1], 'force2D': True, 'force2Ddimension': 0, 'resegmentRange': None, 'label': 1, 'additionalInfo': True, 'binWidth': 25}	{'Original': {}, 'Wavelet': {}, 'LoG': {}, 'Square': {}, 'SquareRoot': {}, 'Logarithm': {}, 'Exponential': {}, 'LBP2D': {}}	2668b5961046041a30b19c85b33d0d81bb3c2498	2D	(1.0, 1.0)	(1440, 1080)	23.9293878600823	0	255	bb9509cdcd3c2ab7d007430ba4eb2d0fcd2b60f5	(1.0, 1.0)	(1440, 1080)	(590, 374, 256, 204)	41884	1	(727.6070814630885, 472.85149460414476)	(727.6070814630885, 472.85149460414476)	5	81	92517531	1.76841697216479	32	203	25.118854080989	31.7691481233884	19	0	203	14.0937632320102	46.9989268617695	1.94410410044792	92517531	0.423171645302818	1199.62035367217	5.15287907869482	380.167687578807
92	1724161-1.jpg	BMUS_LN	1724161-1.jpg	1724161-1.jpg.nii.gz	True	Success	0	11336	v3.0.1	1.21.5	2.1.1	1.0.0	3.7.11	{'minimumROIDimensions': 2, 'minimumROISize': None, 'normalize': False, 'normalizeScale': 1, 'removeOutliers': None, 'resampledPixelSpacing': None, 'interpolator': 'sitkBSpline', 'preCrop': False, 'padDistance': 5, 'distances': [1], 'force2D': True, 'force2Ddimension': 0, 'resegmentRange': None, 'label': 1, 'additionalInfo': True, 'binWidth': 25}	{'Original': {}, 'Wavelet': {}, 'LoG': {}, 'Square': {}, 'SquareRoot': {}, 'Logarithm': {}, 'Exponential': {}, 'LBP2D': {}}	c5d7724ff6e005c56fbc49a49c694b87596df89c	2D	(1.0, 1.0)	(1195, 795)	25.2229225546696	0	255	609cb06003507192129a5f4c7f8786fb54846e38	(1.0, 1.0)	(1195, 795)	(404, 353, 151, 96)	11336	1	(481.1337332392378, 399.3127205363444)	(481.1337332392378, 399.3127205363444)	15	76.5	26019354	1.92480924986881	35	127	19.349765257193	41.8974947071277	38	0	127	14.5018044831171	47.9091357239421	0.566463472500469	26019354	0.284475635854372	539.885223081306	5.6741123075554	33.2571977881349
93	1726246-1.jpg	BMUS_LN	1726246-1.jpg	1726246-1.jpg.nii.gz	True	Success	0	23050	v3.0.1	1.21.5	2.1.1	1.0.0	3.7.11	{'minimumROIDimensions': 2, 'minimumROISize': None, 'normalize': False, 'normalizeScale': 1, 'removeOutliers': None, 'resampledPixelSpacing': None, 'interpolator': 'sitkBSpline', 'preCrop': False, 'padDistance': 5, 'distances': [1], 'force2D': True, 'force2Ddimension': 0, 'resegmentRange': None, 'label': 1, 'additionalInfo': True, 'binWidth': 25}	{'Original': {}, 'Wavelet': {}, 'LoG': {}, 'Square': {}, 'SquareRoot': {}, 'Logarithm': {}, 'Exponential': {}, 'LBP2D': {}}	7b589d97f46862cd376675d04969624d82c3e781	2D	(1.0, 1.0)	(1440, 1080)	25.3111451903292	0	255	e82f0f53cbd90abc1f8236b19b1a16e636798a8d	(1.0, 1.0)	(1440, 1080)	(342, 323, 253, 133)	23050	1	(475.5185249457701, 389.1398264642082)	(475.5185249457701, 389.1398264642082)	34	105	117950963	2.16650451970487	40	153	22.3229164364933	66.2696312364425	61	3	150	16.6189283827542	71.5344563002884	0.449098706539241	117950963	0.250704410387679	725.514413963796	11.2381201727975	61.967365980071
94	1727001-2.jpg	BMUS_LN	1727001-2.jpg	1727001-2.jpg.nii.gz	True	Success	0	99240	v3.0.1	1.21.5	2.1.1	1.0.0	3.7.11	{'minimumROIDimensions': 2, 'minimumROISize': None, 'normalize': False, 'normalizeScale': 1, 'removeOutliers': None, 'resampledPixelSpacing': None, 'interpolator': 'sitkBSpline', 'preCrop': False, 'padDistance': 5, 'distances': [1], 'force2D': True, 'force2Ddimension': 0, 'resegmentRange': None, 'label': 1, 'additionalInfo': True, 'binWidth': 25}	{'Original': {}, 'Wavelet': {}, 'LoG': {}, 'Square': {}, 'SquareRoot': {}, 'Logarithm': {}, 'Exponential': {}, 'LBP2D': {}}	d7e20b191fa3739aa3a38f00d15b3abb6c377917	2D	(1.0, 1.0)	(1440, 1080)	26.872271090535	0	255	c885f6a6c7188c68947ff59aa4d6897d20d4f997	(1.0, 1.0)	(1440, 1080)	(344, 322, 475, 278)	99240	1	(593.798720274083, 460.37932285368805)	(593.798720274083, 460.37932285368805)	0	45	67899588	1.13416413182132	24	145	15.8767055437528	16.1699516324063	8	0	145	10.6002214233455	26.157136078622	1.71551880289191	67899588	0.588237602961061	422.728432041192	2.34558444576937	34.5655498478249
95	1728339-1.jpg	BMUS_LN	1728339-1.jpg	1728339-1.jpg.nii.gz	True	Success	0	24086	v3.0.1	1.21.5	2.1.1	1.0.0	3.7.11	{'minimumROIDimensions': 2, 'minimumROISize': None, 'normalize': False, 'normalizeScale': 1, 'removeOutliers': None, 'resampledPixelSpacing': None, 'interpolator': 'sitkBSpline', 'preCrop': False, 'padDistance': 5, 'distances': [1], 'force2D': True, 'force2Ddimension': 0, 'resegmentRange': None, 'label': 1, 'additionalInfo': True, 'binWidth': 25}	{'Original': {}, 'Wavelet': {}, 'LoG': {}, 'Square': {}, 'SquareRoot': {}, 'Logarithm': {}, 'Exponential': {}, 'LBP2D': {}}	7aefc7b2e3bdd60d7535bb2fadabf7e16f05dbd5	2D	(1.0, 1.0)	(1440, 1080)	32.5041261574074	0	255	0f05e59f76185c1d911c69439207477fd3ef2f35	(1.0, 1.0)	(1440, 1080)	(552, 376, 243, 153)	24086	1	(662.7232417171801, 446.6947604417504)	(662.7232417171801, 446.6947604417504)	33	90	97575177	1.9058566792593	28	162	17.5652046543976	59.6054554512995	56	8	154	12.6337066594783	63.6483768563091	0.773048643496173	97575177	0.309818299726707	498.305556885896	9.22229650676918	40.632615308976
96	1731822-1.jpg	BMUS_LN	1731822-1.jpg	1731822-1.jpg.nii.gz	True	Success	0	18201	v3.0.1	1.21.5	2.1.1	1.0.0	3.7.11	{'minimumROIDimensions': 2, 'minimumROISize': None, 'normalize': False, 'normalizeScale': 1, 'removeOutliers': None, 'resampledPixelSpacing': None, 'interpolator': 'sitkBSpline', 'preCrop': False, 'padDistance': 5, 'distances': [1], 'force2D': True, 'force2Ddimension': 0, 'resegmentRange': None, 'label': 1, 'additionalInfo': True, 'binWidth': 25}	{'Original': {}, 'Wavelet': {}, 'LoG': {}, 'Square': {}, 'SquareRoot': {}, 'Logarithm': {}, 'Exponential': {}, 'LBP2D': {}}	ab355571a583ae6de184f56b67aa5db221a31334	2D	(1.0, 1.0)	(634, 809)	38.8340280675211	0	255	ccc632d8a2fdcf6b62125dde2467551d4d5f230c	(1.0, 1.0)	(634, 809)	(263, 428, 288, 104)	18201	1	(381.9813746497445, 478.08279764848083)	(381.9813746497445, 478.08279764848083)	16	87	49629969	2.07307503869555	33	174	21.8019828463423	44.1619141805395	36	0	174	14.6454355922158	52.2184981688834	1.19558419658973	49629969	0.28159264806792	776.496886924342	6.46791222154663	106.102607149667
97	1733931-2.jpg	BMUS_LN	1733931-2.jpg	1733931-2.jpg.nii.gz	True	Success	0	23771	v3.0.1	1.21.5	2.1.1	1.0.0	3.7.11	{'minimumROIDimensions': 2, 'minimumROISize': None, 'normalize': False, 'normalizeScale': 1, 'removeOutliers': None, 'resampledPixelSpacing': None, 'interpolator': 'sitkBSpline', 'preCrop': False, 'padDistance': 5, 'distances': [1], 'force2D': True, 'force2Ddimension': 0, 'resegmentRange': None, 'label': 1, 'additionalInfo': True, 'binWidth': 25}	{'Original': {}, 'Wavelet': {}, 'LoG': {}, 'Square': {}, 'SquareRoot': {}, 'Logarithm': {}, 'Exponential': {}, 'LBP2D': {}}	6695b95f509adb82909c86150aa20c4183050c68	2D	(1.0, 1.0)	(1440, 1080)	28.2031037808642	0	255	576e6deb7d44e617cdd516280654740ca7101077	(1.0, 1.0)	(1440, 1080)	(427, 478, 215, 152)	23771	1	(537.7677422068907, 553.9935215178158)	(537.7677422068907, 553.9935215178158)	4	94	58719393	1.98398906852765	43	148	26.8030807769819	37.019603718817	26	0	148	18.8807669306571	49.7012203863867	1.06961639275357	58719393	0.318695123447865	1099.76024839792	5.84305920216821	154.905942217749
98	1734089-1.jpg	BMUS_LN	1734089-1.jpg	1734089-1.jpg.nii.gz	True	Success	0	46907	v3.0.1	1.21.5	2.1.1	1.0.0	3.7.11	{'minimumROIDimensions': 2, 'minimumROISize': None, 'normalize': False, 'normalizeScale': 1, 'removeOutliers': None, 'resampledPixelSpacing': None, 'interpolator': 'sitkBSpline', 'preCrop': False, 'padDistance': 5, 'distances': [1], 'force2D': True, 'force2Ddimension': 0, 'resegmentRange': None, 'label': 1, 'additionalInfo': True, 'binWidth': 25}	{'Original': {}, 'Wavelet': {}, 'LoG': {}, 'Square': {}, 'SquareRoot': {}, 'Logarithm': {}, 'Exponential': {}, 'LBP2D': {}}	cacab08dece32605d15fda7234c542e5452e726f	2D	(1.0, 1.0)	(1440, 1080)	27.6427057613169	0	255	043712cbd6910d3e1e4f878de9174bbd7a292399	(1.0, 1.0)	(1440, 1080)	(505, 478, 373, 186)	46907	1	(710.1421962606861, 580.4234549214403)	(710.1421962606861, 580.4234549214403)	14	71	94777390	1.88891932281499	32	134	18.6102684402412	38.7488008186411	33	0	134	13.4529502679785	44.9503982094459	0.856951046328872	94777390	0.299429164778473	519.06873430503	5.11071382691731	41.20803440164
99	1737802-1.jpg	BMUS_LN	1737802-1.jpg	1737802-1.jpg.nii.gz	True	Success	0	27870	v3.0.1	1.21.5	2.1.1	1.0.0	3.7.11	{'minimumROIDimensions': 2, 'minimumROISize': None, 'normalize': False, 'normalizeScale': 1, 'removeOutliers': None, 'resampledPixelSpacing': None, 'interpolator': 'sitkBSpline', 'preCrop': False, 'padDistance': 5, 'distances': [1], 'force2D': True, 'force2Ddimension': 0, 'resegmentRange': None, 'label': 1, 'additionalInfo': True, 'binWidth': 25}	{'Original': {}, 'Wavelet': {}, 'LoG': {}, 'Square': {}, 'SquareRoot': {}, 'Logarithm': {}, 'Exponential': {}, 'LBP2D': {}}	83da204765b593b518d2716c0b069d9f07d6220a	2D	(1.0, 1.0)	(1440, 1080)	35.3878948045268	0	255	933ad2a5e443dd8a064eb5b088ca23aeae4866b4	(1.0, 1.0)	(1440, 1080)	(503, 440, 280, 156)	27870	1	(664.0420523860782, 530.2583781844277)	(664.0420523860782, 530.2583781844277)	24	111	109951592	2.12380568766826	31	187	26.1218608617667	52.6744169357732	41	5	182	16.3402139429373	62.8105037621013	1.45122755549277	109951592	0.323161907204357	1170.56518332527	8.81494713290751	255.751480040573
100	1737802-7.jpg	BMUS_LN	1737802-7.jpg	1737802-7.jpg.nii.gz	True	Success	0	55158	v3.0.1	1.21.5	2.1.1	1.0.0	3.7.11	{'minimumROIDimensions': 2, 'minimumROISize': None, 'normalize': False, 'normalizeScale': 1, 'removeOutliers': None, 'resampledPixelSpacing': None, 'interpolator': 'sitkBSpline', 'preCrop': False, 'padDistance': 5, 'distances': [1], 'force2D': True, 'force2Ddimension': 0, 'resegmentRange': None, 'label': 1, 'additionalInfo': True, 'binWidth': 25}	{'Original': {}, 'Wavelet': {}, 'LoG': {}, 'Square': {}, 'SquareRoot': {}, 'Logarithm': {}, 'Exponential': {}, 'LBP2D': {}}	cc4fb018b2833ea3de1495277de1614e6ac3d648	2D	(1.0, 1.0)	(1440, 1080)	29.2504449588477	0	255	43d417def086e163eda5d9981dd955e165a4d2de	(1.0, 1.0)	(1440, 1080)	(498, 359, 332, 280)	55158	1	(674.734943253925, 494.0230972841655)	(674.734943253925, 494.0230972841655)	7	40	36075585	1.12407857868786	17	112	10.4463353610279	21.6107364298923	19	0	112	7.07801745797982	25.5742223009048	1.30830911840838	36075585	0.534406929136209	187.01691725382	2.19360367588068	8.72538236732454
101	1738048-2.jpg	BMUS_LN	1738048-2.jpg	1738048-2.jpg.nii.gz	True	Success	0	27631	v3.0.1	1.21.5	2.1.1	1.0.0	3.7.11	{'minimumROIDimensions': 2, 'minimumROISize': None, 'normalize': False, 'normalizeScale': 1, 'removeOutliers': None, 'resampledPixelSpacing': None, 'interpolator': 'sitkBSpline', 'preCrop': False, 'padDistance': 5, 'distances': [1], 'force2D': True, 'force2Ddimension': 0, 'resegmentRange': None, 'label': 1, 'additionalInfo': True, 'binWidth': 25}	{'Original': {}, 'Wavelet': {}, 'LoG': {}, 'Square': {}, 'SquareRoot': {}, 'Logarithm': {}, 'Exponential': {}, 'LBP2D': {}}	755b34abd6ed0c8898d18e2416e6a2fc1ccecf12	2D	(1.0, 1.0)	(1496, 1074)	16.0142963483006	0	255	d71bbd44f4d7b5274539c1eb4a04d8e2cd6a1722	(1.0, 1.0)	(1496, 1074)	(702, 414, 276, 138)	27631	1	(828.8522673808403, 487.2520357569397)	(828.8522673808403, 487.2520357569397)	29	65	63459645	1.32847835062512	19	113	11.3092539545787	45.8266801780609	44	10	103	8.25059200767375	47.9237195176195	0.472318712333324	63459645	0.463954128381113	196.598276261182	5.87705514331442	6.50598762451494
102	1739264-3.jpg	BMUS_LN	1739264-3.jpg	1739264-3.jpg.nii.gz	True	Success	0	52542	v3.0.1	1.21.5	2.1.1	1.0.0	3.7.11	{'minimumROIDimensions': 2, 'minimumROISize': None, 'normalize': False, 'normalizeScale': 1, 'removeOutliers': None, 'resampledPixelSpacing': None, 'interpolator': 'sitkBSpline', 'preCrop': False, 'padDistance': 5, 'distances': [1], 'force2D': True, 'force2Ddimension': 0, 'resegmentRange': None, 'label': 1, 'additionalInfo': True, 'binWidth': 25}	{'Original': {}, 'Wavelet': {}, 'LoG': {}, 'Square': {}, 'SquareRoot': {}, 'Logarithm': {}, 'Exponential': {}, 'LBP2D': {}}	a1527b14cc91ca11c6777e88dbe284be6f012a73	2D	(1.0, 1.0)	(1440, 1080)	23.136339377572	0	255	6a5a8805a2011b15b59a676966528f6a1c291b1a	(1.0, 1.0)	(1440, 1080)	(540, 348, 320, 271)	52542	1	(691.4953180312892, 478.31466255566977)	(691.4953180312892, 478.31466255566977)	3	45	46577545	1.2660633517424	20	155	14.2162718359003	21.7241635263218	16	0	155	8.85091991718362	29.7738500636925	2.19768988673416	46577545	0.532369881441224	414.542866696871	2.66275732761919	63.8510899468441
103	1740738-1.jpg	BMUS_LN	1740738-1.jpg	1740738-1.jpg.nii.gz	True	Success	0	44825	v3.0.1	1.21.5	2.1.1	1.0.0	3.7.11	{'minimumROIDimensions': 2, 'minimumROISize': None, 'normalize': False, 'normalizeScale': 1, 'removeOutliers': None, 'resampledPixelSpacing': None, 'interpolator': 'sitkBSpline', 'preCrop': False, 'padDistance': 5, 'distances': [1], 'force2D': True, 'force2Ddimension': 0, 'resegmentRange': None, 'label': 1, 'additionalInfo': True, 'binWidth': 25}	{'Original': {}, 'Wavelet': {}, 'LoG': {}, 'Square': {}, 'SquareRoot': {}, 'Logarithm': {}, 'Exponential': {}, 'LBP2D': {}}	327219eff493d6bde593ae8861f6165ba612a165	2D	(1.0, 1.0)	(1440, 1080)	27.7440997942387	0	255	2701709399839e7e81a9c18d1e02e807ca8f9309	(1.0, 1.0)	(1440, 1080)	(282, 400, 369, 160)	44825	1	(473.16464026770774, 485.61996653653097)	(473.16464026770774, 485.61996653653097)	13	89	125774492	2.11528006664873	40	147	23.3716494528981	44.6608365867262	38	0	147	17.1594261680904	52.9707518029525	0.703675866896548	125774492	0.254814742465354	811.310221943737	6.59864311143951	76.5007381704928
104	1741491-1.jpg	BMUS_LN	1741491-1.jpg	1741491-1.jpg.nii.gz	True	Success	0	54224	v3.0.1	1.21.5	2.1.1	1.0.0	3.7.11	{'minimumROIDimensions': 2, 'minimumROISize': None, 'normalize': False, 'normalizeScale': 1, 'removeOutliers': None, 'resampledPixelSpacing': None, 'interpolator': 'sitkBSpline', 'preCrop': False, 'padDistance': 5, 'distances': [1], 'force2D': True, 'force2Ddimension': 0, 'resegmentRange': None, 'label': 1, 'additionalInfo': True, 'binWidth': 25}	{'Original': {}, 'Wavelet': {}, 'LoG': {}, 'Square': {}, 'SquareRoot': {}, 'Logarithm': {}, 'Exponential': {}, 'LBP2D': {}}	633722f0f36ecae6a26f8d4211c3572a2fa62c3e	2D	(1.0, 1.0)	(1440, 1080)	22.4610532407407	0	255	5102a793ff94e0a03d3b1ea618eedd1f97bc7f6e	(1.0, 1.0)	(1440, 1080)	(470, 458, 339, 234)	54224	1	(648.7331439952789, 577.3852906462083)	(648.7331439952789, 577.3852906462083)	8	40	39514341	1.16874639766766	16	137	10.8748268326316	22.3757192387135	19	0	137	6.97284468671595	26.9948921023294	2.0382975469435	39514341	0.530980911281235	228.051388166673	2.314414848294	22.2065694112144
105	1749651-1.jpg	BMUS_LN	1749651-1.jpg	1749651-1.jpg.nii.gz	True	Success	0	19776	v3.0.1	1.21.5	2.1.1	1.0.0	3.7.11	{'minimumROIDimensions': 2, 'minimumROISize': None, 'normalize': False, 'normalizeScale': 1, 'removeOutliers': None, 'resampledPixelSpacing': None, 'interpolator': 'sitkBSpline', 'preCrop': False, 'padDistance': 5, 'distances': [1], 'force2D': True, 'force2Ddimension': 0, 'resegmentRange': None, 'label': 1, 'additionalInfo': True, 'binWidth': 25}	{'Original': {}, 'Wavelet': {}, 'LoG': {}, 'Square': {}, 'SquareRoot': {}, 'Logarithm': {}, 'Exponential': {}, 'LBP2D': {}}	23436376bb147282d420f3269f6e42d26c285f5a	2D	(1.0, 1.0)	(1440, 1080)	27.9240708590535	0	255	907e61444a6dc9c14c60226d7d37ace4fb72358c	(1.0, 1.0)	(1440, 1080)	(576, 447, 234, 128)	19776	1	(705.8820792880259, 515.9666262135922)	(705.8820792880259, 515.9666262135922)	13	101	76498047	2.28867431306419	55	137	27.9580924425982	52.9809364886731	49	0	137	22.258871932352	62.1950680251295	0.30536806211805	76498047	0.2145231078369	1061.24685543367	8.6514989565837	96.571942604142
106	1750099-1.jpg	BMUS_LN	1750099-1.jpg	1750099-1.jpg.nii.gz	True	Success	0	23550	v3.0.1	1.21.5	2.1.1	1.0.0	3.7.11	{'minimumROIDimensions': 2, 'minimumROISize': None, 'normalize': False, 'normalizeScale': 1, 'removeOutliers': None, 'resampledPixelSpacing': None, 'interpolator': 'sitkBSpline', 'preCrop': False, 'padDistance': 5, 'distances': [1], 'force2D': True, 'force2Ddimension': 0, 'resegmentRange': None, 'label': 1, 'additionalInfo': True, 'binWidth': 25}	{'Original': {}, 'Wavelet': {}, 'LoG': {}, 'Square': {}, 'SquareRoot': {}, 'Logarithm': {}, 'Exponential': {}, 'LBP2D': {}}	9670a707074dc138b1182809683a1b9918073055	2D	(1.0, 1.0)	(1440, 1080)	24.9960024434156	0	255	3dec3a1c28eaee6ed4a4b3673fe41cf96cb7d65b	(1.0, 1.0)	(1440, 1080)	(499, 442, 225, 144)	23550	1	(614.3304883227177, 513.215966029724)	(614.3304883227177, 513.215966029724)	8	94	62610968	2.06000072823866	40	151	26.220152401044	40.0861146496815	28	0	151	18.4037055860378	51.5619998656823	1.10033478239527	62610968	0.292082989167917	1051.74324244121	6.20067504058788	149.618279499008
107	1756183-1.jpg	BMUS_LN	1756183-1.jpg	1756183-1.jpg.nii.gz	True	Success	0	34353	v3.0.1	1.21.5	2.1.1	1.0.0	3.7.11	{'minimumROIDimensions': 2, 'minimumROISize': None, 'normalize': False, 'normalizeScale': 1, 'removeOutliers': None, 'resampledPixelSpacing': None, 'interpolator': 'sitkBSpline', 'preCrop': False, 'padDistance': 5, 'distances': [1], 'force2D': True, 'force2Ddimension': 0, 'resegmentRange': None, 'label': 1, 'additionalInfo': True, 'binWidth': 25}	{'Original': {}, 'Wavelet': {}, 'LoG': {}, 'Square': {}, 'SquareRoot': {}, 'Logarithm': {}, 'Exponential': {}, 'LBP2D': {}}	f924130910d1231c093e1e66a76c85cc9774cd2c	2D	(1.0, 1.0)	(1440, 1080)	21.1488805298354	0	255	891661d1f1071ebf9ff55a54ab02b71d2ba22b80	(1.0, 1.0)	(1440, 1080)	(481, 406, 283, 169)	34353	1	(616.168864436876, 496.7594678776235)	(616.168864436876, 496.7594678776235)	6	61	46777946	1.59460815784571	28	149	18.2767262190828	28.0418595173638	21	0	149	11.9808758399462	36.9010088289618	1.51213693474907	46777946	0.420715531522209	575.338567403546	3.63146652621723	70.2034574183619
108	1756672-1.jpg	BMUS_LN	1756672-1.jpg	1756672-1.jpg.nii.gz	True	Success	0	61053	v3.0.1	1.21.5	2.1.1	1.0.0	3.7.11	{'minimumROIDimensions': 2, 'minimumROISize': None, 'normalize': False, 'normalizeScale': 1, 'removeOutliers': None, 'resampledPixelSpacing': None, 'interpolator': 'sitkBSpline', 'preCrop': False, 'padDistance': 5, 'distances': [1], 'force2D': True, 'force2Ddimension': 0, 'resegmentRange': None, 'label': 1, 'additionalInfo': True, 'binWidth': 25}	{'Original': {}, 'Wavelet': {}, 'LoG': {}, 'Square': {}, 'SquareRoot': {}, 'Logarithm': {}, 'Exponential': {}, 'LBP2D': {}}	217c16db260b0b10cb029182d09f6297d9ceb4ee	2D	(1.0, 1.0)	(1440, 1080)	27.098431712963	0	255	279bd4d780ea6fa9773f37f9ac472736358bf6a1	(1.0, 1.0)	(1440, 1080)	(464, 458, 343, 253)	61053	1	(641.1768299674054, 576.0701030252403)	(641.1768299674054, 576.0701030252403)	3	51	53431314	1.30386893806466	24	133	15.7170501560057	21.6204281525887	15	0	133	10.8548621678562	29.5831504911689	1.42987830839801	53431314	0.512227761742754	407.719879481894	2.68833368969884	30.7562621606866
109	1756910-1.jpg	BMUS_LN	1756910-1.jpg	1756910-1.jpg.nii.gz	True	Success	0	16154	v3.0.1	1.21.5	2.1.1	1.0.0	3.7.11	{'minimumROIDimensions': 2, 'minimumROISize': None, 'normalize': False, 'normalizeScale': 1, 'removeOutliers': None, 'resampledPixelSpacing': None, 'interpolator': 'sitkBSpline', 'preCrop': False, 'padDistance': 5, 'distances': [1], 'force2D': True, 'force2Ddimension': 0, 'resegmentRange': None, 'label': 1, 'additionalInfo': True, 'binWidth': 25}	{'Original': {}, 'Wavelet': {}, 'LoG': {}, 'Square': {}, 'SquareRoot': {}, 'Logarithm': {}, 'Exponential': {}, 'LBP2D': {}}	9bf7a5ad6f5c372427b6ffc4a26f68c718dcb069	2D	(1.0, 1.0)	(810, 757)	37.0533131105566	0	255	675e1b7885d887136c2097f52db14a92e33ba1c5	(1.0, 1.0)	(810, 757)	(521, 296, 174, 128)	16154	1	(606.5453757583261, 355.47319549337624)	(606.5453757583261, 355.47319549337624)	19	87	58336066	2.01271388288185	23	255	24.9395061881869	45.376996409558	33	1	254	10.611664314089	60.0936426202684	2.62672979178635	58336066	0.349072554096559	1552.1740802195	7.86053042121685	1010.62417337981
110	1757927-1.jpg	BMUS_LN	1757927-1.jpg	1757927-1.jpg.nii.gz	True	Success	0	28255	v3.0.1	1.21.5	2.1.1	1.0.0	3.7.11	{'minimumROIDimensions': 2, 'minimumROISize': None, 'normalize': False, 'normalizeScale': 1, 'removeOutliers': None, 'resampledPixelSpacing': None, 'interpolator': 'sitkBSpline', 'preCrop': False, 'padDistance': 5, 'distances': [1], 'force2D': True, 'force2Ddimension': 0, 'resegmentRange': None, 'label': 1, 'additionalInfo': True, 'binWidth': 25}	{'Original': {}, 'Wavelet': {}, 'LoG': {}, 'Square': {}, 'SquareRoot': {}, 'Logarithm': {}, 'Exponential': {}, 'LBP2D': {}}	413ef0c9e5b728189c79e4aa2843df334d29d547	2D	(1.0, 1.0)	(1196, 852)	33.3085068381302	0	255	c3a38ae265e3393cd53385dfc43241baf523a28f	(1.0, 1.0)	(1196, 852)	(432, 401, 247, 154)	28255	1	(563.1966023712617, 478.670146876659)	(563.1966023712617, 478.670146876659)	7	59	34209539	1.54191524368289	25	143	16.5656483799094	27.1097150946735	21	0	143	10.8561902595335	34.7957302262055	1.49916417977766	34209539	0.425167738722991	475.806189460503	3.34408142928322	46.8605811099074
111	1759295-1.jpg	BMUS_LN	1759295-1.jpg	1759295-1.jpg.nii.gz	True	Success	0	20183	v3.0.1	1.21.5	2.1.1	1.0.0	3.7.11	{'minimumROIDimensions': 2, 'minimumROISize': None, 'normalize': False, 'normalizeScale': 1, 'removeOutliers': None, 'resampledPixelSpacing': None, 'interpolator': 'sitkBSpline', 'preCrop': False, 'padDistance': 5, 'distances': [1], 'force2D': True, 'force2Ddimension': 0, 'resegmentRange': None, 'label': 1, 'additionalInfo': True, 'binWidth': 25}	{'Original': {}, 'Wavelet': {}, 'LoG': {}, 'Square': {}, 'SquareRoot': {}, 'Logarithm': {}, 'Exponential': {}, 'LBP2D': {}}	9fd039b4579afa99d98c98ec2ef2774f2d58c4b7	2D	(1.0, 1.0)	(1440, 1080)	27.3209130658436	0	255	769ecd809ccd7eb6e1bd8bb618f000afa7409abf	(1.0, 1.0)	(1440, 1080)	(632, 421, 232, 116)	20183	1	(742.3420205123124, 481.6693752167666)	(742.3420205123124, 481.6693752167666)	10	56	27453933	1.58671989449551	22	129	14.1694380823138	31.9229549620968	28	0	129	9.71140582407712	36.8815720816399	1.09167318946743	27453933	0.37900399817123	341.175305701138	3.76114046455986	25.238874833227
112	1759492-1.jpg	BMUS_LN	1759492-1.jpg	1759492-1.jpg.nii.gz	True	Success	0	38658	v3.0.1	1.21.5	2.1.1	1.0.0	3.7.11	{'minimumROIDimensions': 2, 'minimumROISize': None, 'normalize': False, 'normalizeScale': 1, 'removeOutliers': None, 'resampledPixelSpacing': None, 'interpolator': 'sitkBSpline', 'preCrop': False, 'padDistance': 5, 'distances': [1], 'force2D': True, 'force2Ddimension': 0, 'resegmentRange': None, 'label': 1, 'additionalInfo': True, 'binWidth': 25}	{'Original': {}, 'Wavelet': {}, 'LoG': {}, 'Square': {}, 'SquareRoot': {}, 'Logarithm': {}, 'Exponential': {}, 'LBP2D': {}}	ae62e2e35c92134ff1f0a9df92cf7175acc519f9	2D	(1.0, 1.0)	(588, 738)	30.6139317515624	0	255	e16676ae74e1837ae6328eefcdd5cf8e0982bff7	(1.0, 1.0)	(588, 738)	(152, 224, 290, 174)	38658	1	(302.57980236949663, 314.0051994412541)	(302.57980236949663, 314.0051994412541)	0	69	53852174	1.2456764816312	18	187	22.6154182508075	19.048269439702	5	0	187	10.5142492262256	37.3234627443617	2.20460655141799	53852174	0.621589125550764	1030.20430258227	3.65835152271074	250.381491453901
113	1761210-2.jpg	BMUS_LN	1761210-2.jpg	1761210-2.jpg.nii.gz	True	Success	0	15609	v3.0.1	1.21.5	2.1.1	1.0.0	3.7.11	{'minimumROIDimensions': 2, 'minimumROISize': None, 'normalize': False, 'normalizeScale': 1, 'removeOutliers': None, 'resampledPixelSpacing': None, 'interpolator': 'sitkBSpline', 'preCrop': False, 'padDistance': 5, 'distances': [1], 'force2D': True, 'force2Ddimension': 0, 'resegmentRange': None, 'label': 1, 'additionalInfo': True, 'binWidth': 25}	{'Original': {}, 'Wavelet': {}, 'LoG': {}, 'Square': {}, 'SquareRoot': {}, 'Logarithm': {}, 'Exponential': {}, 'LBP2D': {}}	92885acd4a25a4e596d58a00bc2ee17435594879	2D	(1.0, 1.0)	(1440, 1080)	26.0110249485597	0	255	a6cdb4e2d5d9c2cb2b7bdd5b0df92d18f1e895d2	(1.0, 1.0)	(1440, 1080)	(587, 434, 165, 125)	15609	1	(671.2507527708374, 495.1188416938945)	(671.2507527708374, 495.1188416938945)	3	31	5959662	0.753979554708713	15	84	9.25654719660942	15.2520981485041	11	0	84	6.26623700073167	19.5399421893961	1.48867512477809	5959662	0.713141974724677	149.182842833342	1.57252647894601	4.41038691903469
114	1761297-1.jpg	BMUS_LN	1761297-1.jpg	1761297-1.jpg.nii.gz	True	Success	0	15356	v3.0.1	1.21.5	2.1.1	1.0.0	3.7.11	{'minimumROIDimensions': 2, 'minimumROISize': None, 'normalize': False, 'normalizeScale': 1, 'removeOutliers': None, 'resampledPixelSpacing': None, 'interpolator': 'sitkBSpline', 'preCrop': False, 'padDistance': 5, 'distances': [1], 'force2D': True, 'force2Ddimension': 0, 'resegmentRange': None, 'label': 1, 'additionalInfo': True, 'binWidth': 25}	{'Original': {}, 'Wavelet': {}, 'LoG': {}, 'Square': {}, 'SquareRoot': {}, 'Logarithm': {}, 'Exponential': {}, 'LBP2D': {}}	62a56857ec7ddbf0ef4cedcdac36ae51d1e19968	2D	(1.0, 1.0)	(1440, 1080)	22.6601150977366	0	255	c97ac5c26784f98f5ce577baa2478008177a74dc	(1.0, 1.0)	(1440, 1080)	(546, 420, 187, 113)	15356	1	(640.7086480854389, 475.55659025787963)	(640.7086480854389, 475.55659025787963)	3	31	5924127	0.777709272624959	15	121	9.34997576150666	15.1010028653295	11	0	121	6.43580917180487	19.641431124511	1.84998924624619	5924127	0.704441496531295	157.745529080221	1.61726694220298	7.61476601376141
115	1763610-1.jpg	BMUS_LN	1763610-1.jpg	1763610-1.jpg.nii.gz	True	Success	0	36338	v3.0.1	1.21.5	2.1.1	1.0.0	3.7.11	{'minimumROIDimensions': 2, 'minimumROISize': None, 'normalize': False, 'normalizeScale': 1, 'removeOutliers': None, 'resampledPixelSpacing': None, 'interpolator': 'sitkBSpline', 'preCrop': False, 'padDistance': 5, 'distances': [1], 'force2D': True, 'force2Ddimension': 0, 'resegmentRange': None, 'label': 1, 'additionalInfo': True, 'binWidth': 25}	{'Original': {}, 'Wavelet': {}, 'LoG': {}, 'Square': {}, 'SquareRoot': {}, 'Logarithm': {}, 'Exponential': {}, 'LBP2D': {}}	4ebe0978d7a82c4c67162b03f5d7b9a6731a26f4	2D	(1.0, 1.0)	(1440, 1080)	26.781495627572	0	255	2c86cac41e43a6a247c1c394f3da0434136ae5e8	(1.0, 1.0)	(1440, 1080)	(473, 411, 259, 192)	36338	1	(601.9778468820518, 503.9157631129947)	(601.9778468820518, 503.9157631129947)	9	53	40173062	1.47870100620803	22	105	13.6231128781555	28.3764103693104	24	0	105	9.5082346284758	33.2496407457261	0.977960111339564	40173062	0.403999599700176	300.317944272348	3.17975040814632	15.4577242871246
116	1764073-1.jpg	BMUS_LN	1764073-1.jpg	1764073-1.jpg.nii.gz	True	Success	0	16204	v3.0.1	1.21.5	2.1.1	1.0.0	3.7.11	{'minimumROIDimensions': 2, 'minimumROISize': None, 'normalize': False, 'normalizeScale': 1, 'removeOutliers': None, 'resampledPixelSpacing': None, 'interpolator': 'sitkBSpline', 'preCrop': False, 'padDistance': 5, 'distances': [1], 'force2D': True, 'force2Ddimension': 0, 'resegmentRange': None, 'label': 1, 'additionalInfo': True, 'binWidth': 25}	{'Original': {}, 'Wavelet': {}, 'LoG': {}, 'Square': {}, 'SquareRoot': {}, 'Logarithm': {}, 'Exponential': {}, 'LBP2D': {}}	23b9baec2bb1b217081de3f955669038aeeafb01	2D	(1.0, 1.0)	(1440, 1080)	30.6118061985597	0	255	fd81f3cec58d553f83673e4ea496d7599ba63e12	(1.0, 1.0)	(1440, 1080)	(592, 405, 189, 115)	16204	1	(686.4508763268328, 464.252530239447)	(686.4508763268328, 464.252530239447)	6	89	39310368	1.9556369752015	35	159	25.4605266284885	36.0038262157492	25	0	159	15.9279702905048	49.2541056334162	1.48021576933697	39310368	0.333674365430005	1129.69141957385	5.70114370959721	238.169084980186
117	1764353-1.jpg	BMUS_LN	1764353-1.jpg	1764353-1.jpg.nii.gz	True	Success	0	43868	v3.0.1	1.21.5	2.1.1	1.0.0	3.7.11	{'minimumROIDimensions': 2, 'minimumROISize': None, 'normalize': False, 'normalizeScale': 1, 'removeOutliers': None, 'resampledPixelSpacing': None, 'interpolator': 'sitkBSpline', 'preCrop': False, 'padDistance': 5, 'distances': [1], 'force2D': True, 'force2Ddimension': 0, 'resegmentRange': None, 'label': 1, 'additionalInfo': True, 'binWidth': 25}	{'Original': {}, 'Wavelet': {}, 'LoG': {}, 'Square': {}, 'SquareRoot': {}, 'Logarithm': {}, 'Exponential': {}, 'LBP2D': {}}	22dac0703b45e06b540fabe822db36db5dd88cf0	2D	(1.0, 1.0)	(1185, 837)	25.8149045465773	0	255	157a03b88bcd0c795624ec328fec6747692a31b7	(1.0, 1.0)	(1185, 837)	(485, 214, 285, 203)	43868	1	(622.9495076137504, 316.61153916294336)	(622.9495076137504, 316.61153916294336)	2	51	34275697	1.25166954360207	26	117	15.6911285740142	20.1494255493754	13	0	117	11.2674209859071	27.9524082148819	1.18927907701045	34275697	0.520309360361396	375.337775041576	2.54022672621092	17.9288228639583
118	1765613-1.jpg	BMUS_LN	1765613-1.jpg	1765613-1.jpg.nii.gz	True	Success	0	85277	v3.0.1	1.21.5	2.1.1	1.0.0	3.7.11	{'minimumROIDimensions': 2, 'minimumROISize': None, 'normalize': False, 'normalizeScale': 1, 'removeOutliers': None, 'resampledPixelSpacing': None, 'interpolator': 'sitkBSpline', 'preCrop': False, 'padDistance': 5, 'distances': [1], 'force2D': True, 'force2Ddimension': 0, 'resegmentRange': None, 'label': 1, 'additionalInfo': True, 'binWidth': 25}	{'Original': {}, 'Wavelet': {}, 'LoG': {}, 'Square': {}, 'SquareRoot': {}, 'Logarithm': {}, 'Exponential': {}, 'LBP2D': {}}	2fcaff5907c529980a30f77580ce8bcb174eec4e	2D	(1.0, 1.0)	(1440, 1080)	23.2972569444444	0	255	5877cafd27b77a068c154efc9a9fb68a40423e20	(1.0, 1.0)	(1440, 1080)	(512, 396, 559, 199)	85277	1	(791.8309743541635, 490.4204533461543)	(791.8309743541635, 490.4204533461543)	1	48	78916702	1.12993601886609	17	153	16.3764820345884	18.4167829543722	9	0	153	8.76405390750595	30.4206512213732	2.44143938262593	78916702	0.629552948056453	586.238126343981	2.72406656082789	113.169653584311
119	1766285-3.jpg	BMUS_LN	1766285-3.jpg	1766285-3.jpg.nii.gz	True	Success	0	16651	v3.0.1	1.21.5	2.1.1	1.0.0	3.7.11	{'minimumROIDimensions': 2, 'minimumROISize': None, 'normalize': False, 'normalizeScale': 1, 'removeOutliers': None, 'resampledPixelSpacing': None, 'interpolator': 'sitkBSpline', 'preCrop': False, 'padDistance': 5, 'distances': [1], 'force2D': True, 'force2Ddimension': 0, 'resegmentRange': None, 'label': 1, 'additionalInfo': True, 'binWidth': 25}	{'Original': {}, 'Wavelet': {}, 'LoG': {}, 'Square': {}, 'SquareRoot': {}, 'Logarithm': {}, 'Exponential': {}, 'LBP2D': {}}	ff1026d7661a9e4e3e14eefed4f183d3265dd0d1	2D	(1.0, 1.0)	(1200, 849)	29.0298547310561	0	255	25d37f3563f356cd73e5909d4e46c7393dc8d584	(1.0, 1.0)	(1200, 849)	(357, 397, 194, 122)	16651	1	(462.9396432646688, 459.81742838267974)	(462.9396432646688, 459.81742838267974)	15	49	18310831	1.35641141840622	17	93	10.5217209215399	30.3321722419074	28	0	93	7.44225591143427	33.1614770863542	0.77100368373517	18310831	0.434800752825367	179.642889636059	3.31393308730111	6.96979580464403
120	1769185-1.jpg	BMUS_LN	1769185-1.jpg	1769185-1.jpg.nii.gz	True	Success	0	30058	v3.0.1	1.21.5	2.1.1	1.0.0	3.7.11	{'minimumROIDimensions': 2, 'minimumROISize': None, 'normalize': False, 'normalizeScale': 1, 'removeOutliers': None, 'resampledPixelSpacing': None, 'interpolator': 'sitkBSpline', 'preCrop': False, 'padDistance': 5, 'distances': [1], 'force2D': True, 'force2Ddimension': 0, 'resegmentRange': None, 'label': 1, 'additionalInfo': True, 'binWidth': 25}	{'Original': {}, 'Wavelet': {}, 'LoG': {}, 'Square': {}, 'SquareRoot': {}, 'Logarithm': {}, 'Exponential': {}, 'LBP2D': {}}	5ede00935090deab9a1272fee97fe526fd54e955	2D	(1.0, 1.0)	(1440, 1080)	24.3705639146091	0	255	55e5f2c999776a1e3cf48e5052bc024f2c70c9f8	(1.0, 1.0)	(1440, 1080)	(361, 454, 213, 209)	30058	1	(457.0132410672699, 559.9202541752611)	(457.0132410672699, 559.9202541752611)	6	51	31033084	1.341917381105	18	131	14.8438509289475	24.0574888548806	19	0	131	8.46047336339733	32.1316056633831	2.04173747379409	31033084	0.51756777006909	453.67731250445	2.9129954102315	66.0818137195454
121	1772696-1.jpg	BMUS_LN	1772696-1.jpg	1772696-1.jpg.nii.gz	True	Success	0	22492	v3.0.1	1.21.5	2.1.1	1.0.0	3.7.11	{'minimumROIDimensions': 2, 'minimumROISize': None, 'normalize': False, 'normalizeScale': 1, 'removeOutliers': None, 'resampledPixelSpacing': None, 'interpolator': 'sitkBSpline', 'preCrop': False, 'padDistance': 5, 'distances': [1], 'force2D': True, 'force2Ddimension': 0, 'resegmentRange': None, 'label': 1, 'additionalInfo': True, 'binWidth': 25}	{'Original': {}, 'Wavelet': {}, 'LoG': {}, 'Square': {}, 'SquareRoot': {}, 'Logarithm': {}, 'Exponential': {}, 'LBP2D': {}}	469eb2d1b629c603f0f003cfe666d946e3a94006	2D	(1.0, 1.0)	(1440, 1080)	21.9752250514403	0	255	9319aa9d14fc0236763fee34975d5a0cbc7d43c7	(1.0, 1.0)	(1440, 1080)	(520, 294, 295, 111)	22492	1	(665.8528810243643, 344.41930464165034)	(665.8528810243643, 344.41930464165034)	19	101	91095245	2.36202015532495	46	187	26.8584327127642	53.9489151698382	47	1	186	18.9260061431725	63.6405342322639	1.03996570517804	91095245	0.224750340224116	1139.63214936556	8.97541789577188	214.994766150129
122	1772696-5.jpg	BMUS_LN	1772696-5.jpg	1772696-5.jpg.nii.gz	True	Success	0	19432	v3.0.1	1.21.5	2.1.1	1.0.0	3.7.11	{'minimumROIDimensions': 2, 'minimumROISize': None, 'normalize': False, 'normalizeScale': 1, 'removeOutliers': None, 'resampledPixelSpacing': None, 'interpolator': 'sitkBSpline', 'preCrop': False, 'padDistance': 5, 'distances': [1], 'force2D': True, 'force2Ddimension': 0, 'resegmentRange': None, 'label': 1, 'additionalInfo': True, 'binWidth': 25}	{'Original': {}, 'Wavelet': {}, 'LoG': {}, 'Square': {}, 'SquareRoot': {}, 'Logarithm': {}, 'Exponential': {}, 'LBP2D': {}}	5de5419ff075adf737967c12c88302f9be32b92b	2D	(1.0, 1.0)	(1440, 1080)	27.1509805812757	0	255	8c6731259a31278e4c89c19b3f684424d98abeba	(1.0, 1.0)	(1440, 1080)	(495, 407, 199, 139)	19432	1	(599.8013585837793, 471.05856319473037)	(599.8013585837793, 471.05856319473037)	7	45	14320465	1.21272600582266	19	104	11.7317502221595	22.5484252778921	20	0	104	8.1979994775395	27.1468728747025	1.14456178475801	14320465	0.501963699277683	228.521224362572	2.37431297314114	10.4071447930379
123	1773085-1.jpg	BMUS_LN	1773085-1.jpg	1773085-1.jpg.nii.gz	True	Success	0	54426	v3.0.1	1.21.5	2.1.1	1.0.0	3.7.11	{'minimumROIDimensions': 2, 'minimumROISize': None, 'normalize': False, 'normalizeScale': 1, 'removeOutliers': None, 'resampledPixelSpacing': None, 'interpolator': 'sitkBSpline', 'preCrop': False, 'padDistance': 5, 'distances': [1], 'force2D': True, 'force2Ddimension': 0, 'resegmentRange': None, 'label': 1, 'additionalInfo': True, 'binWidth': 25}	{'Original': {}, 'Wavelet': {}, 'LoG': {}, 'Square': {}, 'SquareRoot': {}, 'Logarithm': {}, 'Exponential': {}, 'LBP2D': {}}	203c6f1fa1d14b0b73cdd1b00d95ef6556b4d8d3	2D	(1.0, 1.0)	(1440, 1080)	22.1809002057613	0	255	fedd29f320a16e4aeb0c1b488f63c29e2a130467	(1.0, 1.0)	(1440, 1080)	(556, 453, 242, 295)	54426	1	(680.8455333847793, 597.0704442729577)	(680.8455333847793, 597.0704442729577)	2	21	11062574	0.431412052463944	11	78	6.95846704304475	10.3330393561901	8	0	78	4.13914147261357	14.2568928544486	2.15170155400272	11062574	0.857048557686524	96.4872915266545	1.26417394838447	2.5563841030854
124	1774777-1.jpg	BMUS_LN	1774777-1.jpg	1774777-1.jpg.nii.gz	True	Success	0	23192	v3.0.1	1.21.5	2.1.1	1.0.0	3.7.11	{'minimumROIDimensions': 2, 'minimumROISize': None, 'normalize': False, 'normalizeScale': 1, 'removeOutliers': None, 'resampledPixelSpacing': None, 'interpolator': 'sitkBSpline', 'preCrop': False, 'padDistance': 5, 'distances': [1], 'force2D': True, 'force2Ddimension': 0, 'resegmentRange': None, 'label': 1, 'additionalInfo': True, 'binWidth': 25}	{'Original': {}, 'Wavelet': {}, 'LoG': {}, 'Square': {}, 'SquareRoot': {}, 'Logarithm': {}, 'Exponential': {}, 'LBP2D': {}}	65611930aa5589651f3b3614c457f54267cf8a99	2D	(1.0, 1.0)	(962, 714)	66.9395764542823	0	255	01b40cb5312e6345cdd5411e81e1bd97e7ac9b6a	(1.0, 1.0)	(962, 714)	(270, 151, 248, 153)	23192	1	(386.1176698861676, 227.81127112797517)	(386.1176698861676, 227.81127112797517)	40	126	156558490	2.31707306220745	45	191	26.6831330842754	75.4197999310107	67	12	179	19.4399015591239	82.1616610577896	0.799837622474125	156558490	0.233368656193492	1062.39232614141	14.1978546923177	142.135952405152
125	1777152-2.jpg	BMUS_LN	1777152-2.jpg	1777152-2.jpg.nii.gz	True	Success	0	31046	v3.0.1	1.21.5	2.1.1	1.0.0	3.7.11	{'minimumROIDimensions': 2, 'minimumROISize': None, 'normalize': False, 'normalizeScale': 1, 'removeOutliers': None, 'resampledPixelSpacing': None, 'interpolator': 'sitkBSpline', 'preCrop': False, 'padDistance': 5, 'distances': [1], 'force2D': True, 'force2Ddimension': 0, 'resegmentRange': None, 'label': 1, 'additionalInfo': True, 'binWidth': 25}	{'Original': {}, 'Wavelet': {}, 'LoG': {}, 'Square': {}, 'SquareRoot': {}, 'Logarithm': {}, 'Exponential': {}, 'LBP2D': {}}	0bb81abb7d99b9101e7f4466b09cb72b7c86f6b1	2D	(1.0, 1.0)	(862, 724)	35.8430926407814	0	255	3ca3acd3ad1fe00d8be6ea3e96183b1c8a78c852	(1.0, 1.0)	(862, 724)	(371, 318, 291, 152)	31046	1	(512.7540745989821, 391.7545577530117)	(512.7540745989821, 391.7545577530117)	2	45	20399702	1.12190200804903	20	114	13.3390163496485	18.7943696450428	13	0	114	8.91086675491373	25.6335694249984	1.48992009581752	20399702	0.575488336660275	303.851551111704	2.23965818605554	17.9108054563296
126	1777719-1.jpg	BMUS_LN	1777719-1.jpg	1777719-1.jpg.nii.gz	True	Success	0	40612	v3.0.1	1.21.5	2.1.1	1.0.0	3.7.11	{'minimumROIDimensions': 2, 'minimumROISize': None, 'normalize': False, 'normalizeScale': 1, 'removeOutliers': None, 'resampledPixelSpacing': None, 'interpolator': 'sitkBSpline', 'preCrop': False, 'padDistance': 5, 'distances': [1], 'force2D': True, 'force2Ddimension': 0, 'resegmentRange': None, 'label': 1, 'additionalInfo': True, 'binWidth': 25}	{'Original': {}, 'Wavelet': {}, 'LoG': {}, 'Square': {}, 'SquareRoot': {}, 'Logarithm': {}, 'Exponential': {}, 'LBP2D': {}}	17eaefa01a6e202e9dcae4c544fbf4c051fb326d	2D	(1.0, 1.0)	(1440, 1080)	27.3813702417695	0	255	0948cfbdcafe264bed78c2a5bb324e3ac554917b	(1.0, 1.0)	(1440, 1080)	(524, 443, 298, 183)	40612	1	(665.1238550182212, 529.8752585442726)	(665.1238550182212, 529.8752585442726)	17	53	57977805	1.43771324157538	19	122	11.7391517375507	34.4338372894711	32	2	120	7.95075690703692	37.7836314047161	1.24635155594626	57977805	0.443739124159155	241.91365164968	3.96932818838429	17.5562653855379
127	1778334-1.jpg	BMUS_LN	1778334-1.jpg	1778334-1.jpg.nii.gz	True	Success	0	36593	v3.0.1	1.21.5	2.1.1	1.0.0	3.7.11	{'minimumROIDimensions': 2, 'minimumROISize': None, 'normalize': False, 'normalizeScale': 1, 'removeOutliers': None, 'resampledPixelSpacing': None, 'interpolator': 'sitkBSpline', 'preCrop': False, 'padDistance': 5, 'distances': [1], 'force2D': True, 'force2Ddimension': 0, 'resegmentRange': None, 'label': 1, 'additionalInfo': True, 'binWidth': 25}	{'Original': {}, 'Wavelet': {}, 'LoG': {}, 'Square': {}, 'SquareRoot': {}, 'Logarithm': {}, 'Exponential': {}, 'LBP2D': {}}	c205e04419e983f03cf94a0ea8a2962fe9f6ec19	2D	(1.0, 1.0)	(1440, 1080)	21.4363496656379	0	255	610f3418f879538084870ee33712ea759efdc708	(1.0, 1.0)	(1440, 1080)	(405, 325, 250, 174)	36593	1	(529.0502281857185, 414.8874101604132)	(529.0502281857185, 414.8874101604132)	16	51	47005592	1.46079560963429	20	134	11.511207847989	32.5901675183778	29	1	133	7.94282029428757	35.8406399439648	1.25839080110961	47005592	0.416751591638096	222.432452716998	3.62912616026803	13.9314665693649
128	1779021-5.jpg	BMUS_LN	1779021-5.jpg	1779021-5.jpg.nii.gz	True	Success	0	33738	v3.0.1	1.21.5	2.1.1	1.0.0	3.7.11	{'minimumROIDimensions': 2, 'minimumROISize': None, 'normalize': False, 'normalizeScale': 1, 'removeOutliers': None, 'resampledPixelSpacing': None, 'interpolator': 'sitkBSpline', 'preCrop': False, 'padDistance': 5, 'distances': [1], 'force2D': True, 'force2Ddimension': 0, 'resegmentRange': None, 'label': 1, 'additionalInfo': True, 'binWidth': 25}	{'Original': {}, 'Wavelet': {}, 'LoG': {}, 'Square': {}, 'SquareRoot': {}, 'Logarithm': {}, 'Exponential': {}, 'LBP2D': {}}	d113566c08f1f5fe60a22c573ae5b8598f5bf023	2D	(1.0, 1.0)	(1440, 1080)	24.974391718107	0	255	4f7263e12bf773c1afbb8f2f65e6ec36d5f15cf0	(1.0, 1.0)	(1440, 1080)	(638, 492, 284, 152)	33738	1	(780.6724168593278, 571.1706680893948)	(780.6724168593278, 571.1706680893948)	3	31	12658632	0.75556455412348	14	104	8.99753571756254	15.4699152291185	13	0	104	6.49273368631014	19.3701828499017	1.42261869892025	12658632	0.70048176931799	135.885706442515	1.59312747521067	4.666645105603
129	1783491-1.jpg	BMUS_LN	1783491-1.jpg	1783491-1.jpg.nii.gz	True	Success	0	13415	v3.0.1	1.21.5	2.1.1	1.0.0	3.7.11	{'minimumROIDimensions': 2, 'minimumROISize': None, 'normalize': False, 'normalizeScale': 1, 'removeOutliers': None, 'resampledPixelSpacing': None, 'interpolator': 'sitkBSpline', 'preCrop': False, 'padDistance': 5, 'distances': [1], 'force2D': True, 'force2Ddimension': 0, 'resegmentRange': None, 'label': 1, 'additionalInfo': True, 'binWidth': 25}	{'Original': {}, 'Wavelet': {}, 'LoG': {}, 'Square': {}, 'SquareRoot': {}, 'Logarithm': {}, 'Exponential': {}, 'LBP2D': {}}	f8c1fd57500226f556cd63a76fd13d5760f08a19	2D	(1.0, 1.0)	(1440, 1080)	24.1504050925926	0	255	c4158c40dca78a7b1d96d13647ae2fff2131026c	(1.0, 1.0)	(1440, 1080)	(461, 395, 187, 104)	13415	1	(560.7644427879239, 444.9855385762207)	(560.7644427879239, 444.9855385762207)	20	78	32887971	1.86792193928972	31	113	17.7595055851304	44.5713753261275	40	5	108	13.3123734950787	49.5134515656964	0.671845028744945	32887971	0.313330316959573	464.97438748604	6.05484186011569	29.6331131398288
130	1785072-1.jpg	BMUS_LN	1785072-1.jpg	1785072-1.jpg.nii.gz	True	Success	0	31184	v3.0.1	1.21.5	2.1.1	1.0.0	3.7.11	{'minimumROIDimensions': 2, 'minimumROISize': None, 'normalize': False, 'normalizeScale': 1, 'removeOutliers': None, 'resampledPixelSpacing': None, 'interpolator': 'sitkBSpline', 'preCrop': False, 'padDistance': 5, 'distances': [1], 'force2D': True, 'force2Ddimension': 0, 'resegmentRange': None, 'label': 1, 'additionalInfo': True, 'binWidth': 25}	{'Original': {}, 'Wavelet': {}, 'LoG': {}, 'Square': {}, 'SquareRoot': {}, 'Logarithm': {}, 'Exponential': {}, 'LBP2D': {}}	85796c0b71de53c281fe9891e2839ec67b49c16c	2D	(1.0, 1.0)	(1280, 1024)	14.0876708984375	0	255	a2beb30563472e2cf33470d2c34b7695c8b61657	(1.0, 1.0)	(1280, 1024)	(781, 254, 199, 233)	31184	1	(883.0972614161109, 373.3390520779887)	(883.0972614161109, 373.3390520779887)	0	36	14871064	0.939714084232431	21	131	12.1286642807773	15.0626603386352	11	0	131	8.65466650811259	21.8376102433175	1.64547472970764	14871064	0.641328618417675	249.997484661952	1.86810807316916	13.7220444463989
131	1786472-3.jpg	BMUS_LN	1786472-3.jpg	1786472-3.jpg.nii.gz	True	Success	0	11211	v3.0.1	1.21.5	2.1.1	1.0.0	3.7.11	{'minimumROIDimensions': 2, 'minimumROISize': None, 'normalize': False, 'normalizeScale': 1, 'removeOutliers': None, 'resampledPixelSpacing': None, 'interpolator': 'sitkBSpline', 'preCrop': False, 'padDistance': 5, 'distances': [1], 'force2D': True, 'force2Ddimension': 0, 'resegmentRange': None, 'label': 1, 'additionalInfo': True, 'binWidth': 25}	{'Original': {}, 'Wavelet': {}, 'LoG': {}, 'Square': {}, 'SquareRoot': {}, 'Logarithm': {}, 'Exponential': {}, 'LBP2D': {}}	0d34e282487cfa167554d025d44ba88fc5cc81d0	2D	(1.0, 1.0)	(884, 729)	31.4206220633236	0	255	649399b575a458fc451482e1e74afe3f9fa41850	(1.0, 1.0)	(884, 729)	(459, 346, 166, 100)	11211	1	(537.6416019980377, 398.21577022567124)	(537.6416019980377, 398.21577022567124)	0	42	7406812	1.04757616932099	19	116	14.1023093478735	16.6407992150566	10	0	116	8.64956111750526	25.7035722054186	1.95683832568736	7406812	0.634220442779222	383.757425603339	2.21323132313231	35.4785219415426
132	1787135-2.jpg	BMUS_LN	1787135-2.jpg	1787135-2.jpg.nii.gz	True	Success	0	19062	v3.0.1	1.21.5	2.1.1	1.0.0	3.7.11	{'minimumROIDimensions': 2, 'minimumROISize': None, 'normalize': False, 'normalizeScale': 1, 'removeOutliers': None, 'resampledPixelSpacing': None, 'interpolator': 'sitkBSpline', 'preCrop': False, 'padDistance': 5, 'distances': [1], 'force2D': True, 'force2Ddimension': 0, 'resegmentRange': None, 'label': 1, 'additionalInfo': True, 'binWidth': 25}	{'Original': {}, 'Wavelet': {}, 'LoG': {}, 'Square': {}, 'SquareRoot': {}, 'Logarithm': {}, 'Exponential': {}, 'LBP2D': {}}	adb2f539adaca0f8dd63da93922f6f3c5a1fc13a	2D	(1.0, 1.0)	(1200, 828)	29.6393699677939	0	255	9500175d2c7f1d5b9137bab9dd3859a9f5fb9e05	(1.0, 1.0)	(1200, 828)	(397, 287, 236, 106)	19062	1	(517.2559017941454, 336.36779981114256)	(517.2559017941454, 336.36779981114256)	19	95	75850851	2.22697260864883	41	145	23.1978904251181	56.2238484943867	55	0	145	16.9350997502541	63.0806262462355	0.282442444173099	75850851	0.23447657578805	818.044268097495	9.01868172462927	72.1456153382417
133	1787268-1.jpg	BMUS_LN	1787268-1.jpg	1787268-1.jpg.nii.gz	True	Success	0	13467	v3.0.1	1.21.5	2.1.1	1.0.0	3.7.11	{'minimumROIDimensions': 2, 'minimumROISize': None, 'normalize': False, 'normalizeScale': 1, 'removeOutliers': None, 'resampledPixelSpacing': None, 'interpolator': 'sitkBSpline', 'preCrop': False, 'padDistance': 5, 'distances': [1], 'force2D': True, 'force2Ddimension': 0, 'resegmentRange': None, 'label': 1, 'additionalInfo': True, 'binWidth': 25}	{'Original': {}, 'Wavelet': {}, 'LoG': {}, 'Square': {}, 'SquareRoot': {}, 'Logarithm': {}, 'Exponential': {}, 'LBP2D': {}}	98b69f8b49f9ce1f912f3621f228f8e741282817	2D	(1.0, 1.0)	(1192, 757)	22.6877765020879	0	255	3963d0154e9a2bc5cdf327a044d53b29d0d9fbfa	(1.0, 1.0)	(1192, 757)	(369, 332, 243, 83)	13467	1	(487.43424667706245, 370.84695923368236)	(487.43424667706245, 370.84695923368236)	5	75	27765779	1.9173287388688	43	142	22.4787840945535	36.810054206579	32	0	142	17.7470067348769	45.4066541214936	0.596047626661687	27765779	0.296134277922636	706.78414781766	5.19714520588895	51.1379830852662
134	1790768-1.jpg	BMUS_LN	1790768-1.jpg	1790768-1.jpg.nii.gz	True	Success	0	17160	v3.0.1	1.21.5	2.1.1	1.0.0	3.7.11	{'minimumROIDimensions': 2, 'minimumROISize': None, 'normalize': False, 'normalizeScale': 1, 'removeOutliers': None, 'resampledPixelSpacing': None, 'interpolator': 'sitkBSpline', 'preCrop': False, 'padDistance': 5, 'distances': [1], 'force2D': True, 'force2Ddimension': 0, 'resegmentRange': None, 'label': 1, 'additionalInfo': True, 'binWidth': 25}	{'Original': {}, 'Wavelet': {}, 'LoG': {}, 'Square': {}, 'SquareRoot': {}, 'Logarithm': {}, 'Exponential': {}, 'LBP2D': {}}	a4d7e831d63301831c95cea2dc825213b9b17065	2D	(1.0, 1.0)	(1188, 843)	26.9449896353811	0	255	516ee0cdf495bd70df1d670c3c31705f66c4f7d4	(1.0, 1.0)	(1188, 843)	(293, 330, 186, 128)	17160	1	(387.5249417249417, 388.9656177156177)	(387.5249417249417, 388.9656177156177)	15	56	24355290	1.57807063701089	23	132	13.2505302622785	33.810372960373	30	1	131	9.52585103722933	37.673677071079	0.951135990352522	24355290	0.375564880923273	276.164624336425	3.93111346018323	15.2184915690672
135	1790966-1.jpg	BMUS_LN	1790966-1.jpg	1790966-1.jpg.nii.gz	True	Success	0	22239	v3.0.1	1.21.5	2.1.1	1.0.0	3.7.11	{'minimumROIDimensions': 2, 'minimumROISize': None, 'normalize': False, 'normalizeScale': 1, 'removeOutliers': None, 'resampledPixelSpacing': None, 'interpolator': 'sitkBSpline', 'preCrop': False, 'padDistance': 5, 'distances': [1], 'force2D': True, 'force2Ddimension': 0, 'resegmentRange': None, 'label': 1, 'additionalInfo': True, 'binWidth': 25}	{'Original': {}, 'Wavelet': {}, 'LoG': {}, 'Square': {}, 'SquareRoot': {}, 'Logarithm': {}, 'Exponential': {}, 'LBP2D': {}}	8664aab9d0ba3e01f27b6f3ed593655e458ea9e1	2D	(1.0, 1.0)	(1197, 851)	21.8179811063106	0	255	873c66fec40778d001207ed6c1a0153f6a15f356	(1.0, 1.0)	(1197, 851)	(424, 302, 240, 123)	22239	1	(544.8939250865596, 362.15855029452763)	(544.8939250865596, 362.15855029452763)	6	44	18949987	1.23059010706372	17	168	12.9517641901934	22.0221682629615	17	0	168	7.5259002588118	29.1908560154279	2.48814447562632	18949987	0.546167524134414	367.130179911253	2.53374038896427	62.2150727841796
136	1791185-1.jpg	BMUS_LN	1791185-1.jpg	1791185-1.jpg.nii.gz	True	Success	0	67315	v3.0.1	1.21.5	2.1.1	1.0.0	3.7.11	{'minimumROIDimensions': 2, 'minimumROISize': None, 'normalize': False, 'normalizeScale': 1, 'removeOutliers': None, 'resampledPixelSpacing': None, 'interpolator': 'sitkBSpline', 'preCrop': False, 'padDistance': 5, 'distances': [1], 'force2D': True, 'force2Ddimension': 0, 'resegmentRange': None, 'label': 1, 'additionalInfo': True, 'binWidth': 25}	{'Original': {}, 'Wavelet': {}, 'LoG': {}, 'Square': {}, 'SquareRoot': {}, 'Logarithm': {}, 'Exponential': {}, 'LBP2D': {}}	57b59cc1ce596d5d649493a527a91a2e66fcb2bb	2D	(1.0, 1.0)	(1440, 1080)	27.775206404321	0	255	ecce3c4e47c8e73d27d0106bba387d60ebf91150	(1.0, 1.0)	(1440, 1080)	(458, 390, 462, 192)	67315	1	(698.5245487632772, 490.19585530713806)	(698.5245487632772, 490.19585530713806)	17	56	107776568	1.51066160827468	21	169	12.8326674492183	36.2212879744485	35	0	169	8.58636253773074	40.0134731821538	1.05529726692907	107776568	0.423990215543059	289.096333571011	4.34398653078252	25.3655284198473
137	1795179-1.jpg	BMUS_LN	1795179-1.jpg	1795179-1.jpg.nii.gz	True	Success	0	43179	v3.0.1	1.21.5	2.1.1	1.0.0	3.7.11	{'minimumROIDimensions': 2, 'minimumROISize': None, 'normalize': False, 'normalizeScale': 1, 'removeOutliers': None, 'resampledPixelSpacing': None, 'interpolator': 'sitkBSpline', 'preCrop': False, 'padDistance': 5, 'distances': [1], 'force2D': True, 'force2Ddimension': 0, 'resegmentRange': None, 'label': 1, 'additionalInfo': True, 'binWidth': 25}	{'Original': {}, 'Wavelet': {}, 'LoG': {}, 'Square': {}, 'SquareRoot': {}, 'Logarithm': {}, 'Exponential': {}, 'LBP2D': {}}	8851bc7204700b3eaf4ad5a4468d9c378216f777	2D	(1.0, 1.0)	(1440, 1080)	22.5120113168724	0	255	352c643e503912b43c8a722a3ae985ec157960a2	(1.0, 1.0)	(1440, 1080)	(560, 505, 319, 200)	43179	1	(722.2876861437272, 604.39442784687)	(722.2876861437272, 604.39442784687)	0	31	12841509	0.696293688234152	17	85	10.0587329578068	11.7109937701197	7	0	85	7.19578061732581	17.2453391691732	1.40821814450274	12841509	0.728717040591904	160.254347976038	1.51372795383685	3.20975389729168
138	1795553-1.jpg	BMUS_LN	1795553-1.jpg	1795553-1.jpg.nii.gz	True	Success	0	19144	v3.0.1	1.21.5	2.1.1	1.0.0	3.7.11	{'minimumROIDimensions': 2, 'minimumROISize': None, 'normalize': False, 'normalizeScale': 1, 'removeOutliers': None, 'resampledPixelSpacing': None, 'interpolator': 'sitkBSpline', 'preCrop': False, 'padDistance': 5, 'distances': [1], 'force2D': True, 'force2Ddimension': 0, 'resegmentRange': None, 'label': 1, 'additionalInfo': True, 'binWidth': 25}	{'Original': {}, 'Wavelet': {}, 'LoG': {}, 'Square': {}, 'SquareRoot': {}, 'Logarithm': {}, 'Exponential': {}, 'LBP2D': {}}	121710ba34050a61fe82e086794938c998ba8ba6	2D	(1.0, 1.0)	(1440, 1080)	34.3412229938272	0	255	5ab4f599a9ce32d2af8ca508312925f4b7da75d6	(1.0, 1.0)	(1440, 1080)	(654, 390, 177, 134)	19144	1	(738.2602381947346, 454.6770789803594)	(738.2602381947346, 454.6770789803594)	6	53	20295619	1.46301010077542	26	106	15.0885877367021	26.3745821145006	21	0	106	10.7675678551289	32.5600308678114	1.09319122148782	20295619	0.424216015020827	364.537028398293	3.08445146014207	21.3920858375661
139	1796003-1.jpg	BMUS_LN	1796003-1.jpg	1796003-1.jpg.nii.gz	True	Success	0	14047	v3.0.1	1.21.5	2.1.1	1.0.0	3.7.11	{'minimumROIDimensions': 2, 'minimumROISize': None, 'normalize': False, 'normalizeScale': 1, 'removeOutliers': None, 'resampledPixelSpacing': None, 'interpolator': 'sitkBSpline', 'preCrop': False, 'padDistance': 5, 'distances': [1], 'force2D': True, 'force2Ddimension': 0, 'resegmentRange': None, 'label': 1, 'additionalInfo': True, 'binWidth': 25}	{'Original': {}, 'Wavelet': {}, 'LoG': {}, 'Square': {}, 'SquareRoot': {}, 'Logarithm': {}, 'Exponential': {}, 'LBP2D': {}}	9526d58f28c0df7620091fd1614ae796690b3bf0	2D	(1.0, 1.0)	(1440, 1080)	28.4810763888889	0	255	8502f847a54e4a43b5eed52cbd62cb140e7c94fb	(1.0, 1.0)	(1440, 1080)	(297, 414, 180, 105)	14047	1	(392.7385206805724, 472.0773830711184)	(392.7385206805724, 472.0773830711184)	28	102	67139239	2.18425655153806	44	146	22.7764528513433	63.5434612372749	61	2	144	17.5308988534945	69.1347530645659	0.24051125516275	67139239	0.243255334838358	741.842615285445	10.565557308851	58.195841095965
140	1796582-1.jpg	BMUS_LN	1796582-1.jpg	1796582-1.jpg.nii.gz	True	Success	0	35988	v3.0.1	1.21.5	2.1.1	1.0.0	3.7.11	{'minimumROIDimensions': 2, 'minimumROISize': None, 'normalize': False, 'normalizeScale': 1, 'removeOutliers': None, 'resampledPixelSpacing': None, 'interpolator': 'sitkBSpline', 'preCrop': False, 'padDistance': 5, 'distances': [1], 'force2D': True, 'force2Ddimension': 0, 'resegmentRange': None, 'label': 1, 'additionalInfo': True, 'binWidth': 25}	{'Original': {}, 'Wavelet': {}, 'LoG': {}, 'Square': {}, 'SquareRoot': {}, 'Logarithm': {}, 'Exponential': {}, 'LBP2D': {}}	ea3a8134b2ddc6a8de5643e9aa44eb2445146b5d	2D	(1.0, 1.0)	(1440, 1080)	33.9811072530864	0	255	b6b26c7c4bb56f0e1bb2bcae96471c89a6e5d949	(1.0, 1.0)	(1440, 1080)	(739, 401, 229, 198)	35988	1	(849.0955596309881, 500.68684005779704)	(849.0955596309881, 500.68684005779704)	3	58	46316458	1.60740064435867	31	119	16.9950894459787	28.9265866399911	27	0	119	12.7677172354353	35.8747442760233	0.795502024757688	46316458	0.37381912646243	450.249862229156	3.61876275403237	25.6642475272736
141	1797029-1.jpg	BMUS_LN	1797029-1.jpg	1797029-1.jpg.nii.gz	True	Success	0	22752	v3.0.1	1.21.5	2.1.1	1.0.0	3.7.11	{'minimumROIDimensions': 2, 'minimumROISize': None, 'normalize': False, 'normalizeScale': 1, 'removeOutliers': None, 'resampledPixelSpacing': None, 'interpolator': 'sitkBSpline', 'preCrop': False, 'padDistance': 5, 'distances': [1], 'force2D': True, 'force2Ddimension': 0, 'resegmentRange': None, 'label': 1, 'additionalInfo': True, 'binWidth': 25}	{'Original': {}, 'Wavelet': {}, 'LoG': {}, 'Square': {}, 'SquareRoot': {}, 'Logarithm': {}, 'Exponential': {}, 'LBP2D': {}}	724aa0b0843582a1de8cc1e431ad2d6bd3a0065f	2D	(1.0, 1.0)	(1440, 1080)	31.1714499742798	0	255	ea9f9aca9e3ca32fadbe9c85e3b2d50546c96a79	(1.0, 1.0)	(1440, 1080)	(835, 307, 240, 151)	22752	1	(956.8145218002813, 376.3455520393812)	(956.8145218002813, 376.3455520393812)	2	67	35449796	1.73653218961112	32	139	19.2906777117073	30.7179149085795	25	0	139	13.3649002859927	39.4727224264106	1.06586307917364	35449796	0.355178177254258	614.505519421733	4.05915667448343	50.655401718524
142	1798355-1.jpg	BMUS_LN	1798355-1.jpg	1798355-1.jpg.nii.gz	True	Success	0	11556	v3.0.1	1.21.5	2.1.1	1.0.0	3.7.11	{'minimumROIDimensions': 2, 'minimumROISize': None, 'normalize': False, 'normalizeScale': 1, 'removeOutliers': None, 'resampledPixelSpacing': None, 'interpolator': 'sitkBSpline', 'preCrop': False, 'padDistance': 5, 'distances': [1], 'force2D': True, 'force2Ddimension': 0, 'resegmentRange': None, 'label': 1, 'additionalInfo': True, 'binWidth': 25}	{'Original': {}, 'Wavelet': {}, 'LoG': {}, 'Square': {}, 'SquareRoot': {}, 'Logarithm': {}, 'Exponential': {}, 'LBP2D': {}}	685aef9f2754e856b5e78d8ea5e14a1506ca5d0f	2D	(1.0, 1.0)	(1440, 1080)	41.6792071759259	0	255	a74b8bd3df32c704719a432b0f77b90b7b788e9f	(1.0, 1.0)	(1440, 1080)	(696, 517, 162, 104)	11556	1	(777.4383869851159, 570.1360332294912)	(777.4383869851159, 570.1360332294912)	19	58	19097482	1.53864384017016	20.25	125	12.5429296932145	37.3267566632053	35	5	120	8.84978990227638	40.6522219550033	0.857685730895559	19097482	0.411935090922096	259.316386884712	4.44568634299686	14.366763973999
143	chendangu-1.jpg	BMUS_LN	chendangu-1.jpg	chendangu-1.jpg.nii.gz	True	Success	0	117720	v3.0.1	1.21.5	2.1.1	1.0.0	3.7.11	{'minimumROIDimensions': 2, 'minimumROISize': None, 'normalize': False, 'normalizeScale': 1, 'removeOutliers': None, 'resampledPixelSpacing': None, 'interpolator': 'sitkBSpline', 'preCrop': False, 'padDistance': 5, 'distances': [1], 'force2D': True, 'force2Ddimension': 0, 'resegmentRange': None, 'label': 1, 'additionalInfo': True, 'binWidth': 25}	{'Original': {}, 'Wavelet': {}, 'LoG': {}, 'Square': {}, 'SquareRoot': {}, 'Logarithm': {}, 'Exponential': {}, 'LBP2D': {}}	45d446dc052ef2363158dddd8884a4749ce9eeea	2D	(1.0, 1.0)	(1440, 1080)	26.518945473251	0	255	c745351b661fb022ff1ac6ce1f12f6f7cc23bf15	(1.0, 1.0)	(1440, 1080)	(364, 322, 643, 282)	117720	1	(693.8499320421339, 471.0350407747197)	(693.8499320421339, 471.0350407747197)	0	35	54287588	0.911754623473865	18	120	12.0625090119797	14.5990995582739	9	0	120	8.34788606642629	21.474603132086	1.70674260543127	54287588	0.657049838741502	248.024871768206	1.83916524701874	12.5886345749836
144	limin-1.jpg	BMUS_LN	limin-1.jpg	limin-1.jpg.nii.gz	True	Success	0	22229	v3.0.1	1.21.5	2.1.1	1.0.0	3.7.11	{'minimumROIDimensions': 2, 'minimumROISize': None, 'normalize': False, 'normalizeScale': 1, 'removeOutliers': None, 'resampledPixelSpacing': None, 'interpolator': 'sitkBSpline', 'preCrop': False, 'padDistance': 5, 'distances': [1], 'force2D': True, 'force2Ddimension': 0, 'resegmentRange': None, 'label': 1, 'additionalInfo': True, 'binWidth': 25}	{'Original': {}, 'Wavelet': {}, 'LoG': {}, 'Square': {}, 'SquareRoot': {}, 'Logarithm': {}, 'Exponential': {}, 'LBP2D': {}}	1491b78396794d793ef6751f41d4c277365228d0	2D	(1.0, 1.0)	(1440, 1080)	33.8446424897119	0	255	1e7eb2225e7d4d9de71fbfeb167b92488c59837e	(1.0, 1.0)	(1440, 1080)	(577, 386, 246, 127)	22229	1	(696.5488326060552, 452.24396059201945)	(696.5488326060552, 452.24396059201945)	9	62	31822713	1.65472769306499	21	142	16.3939950422728	30.3231364433848	24	0	142	9.67217742462595	37.8362980672966	1.67921025770376	31822713	0.386704271895979	512.092847673182	3.8027060047966	67.8586483514831
145	liuxiaoyang-1.jpg	BMUS_LN	liuxiaoyang-1.jpg	liuxiaoyang-1.jpg.nii.gz	True	Success	0	64197	v3.0.1	1.21.5	2.1.1	1.0.0	3.7.11	{'minimumROIDimensions': 2, 'minimumROISize': None, 'normalize': False, 'normalizeScale': 1, 'removeOutliers': None, 'resampledPixelSpacing': None, 'interpolator': 'sitkBSpline', 'preCrop': False, 'padDistance': 5, 'distances': [1], 'force2D': True, 'force2Ddimension': 0, 'resegmentRange': None, 'label': 1, 'additionalInfo': True, 'binWidth': 25}	{'Original': {}, 'Wavelet': {}, 'LoG': {}, 'Square': {}, 'SquareRoot': {}, 'Logarithm': {}, 'Exponential': {}, 'LBP2D': {}}	fd19bfc3c08a08910206a31ae8ee10510bf0ef85	2D	(1.0, 1.0)	(1440, 1080)	23.8247698045267	0	255	dcbb64e28e98ee0d6a269a8bebfab5af592babab	(1.0, 1.0)	(1440, 1080)	(591, 340, 339, 249)	64197	1	(772.2663364331667, 473.3042665545119)	(772.2663364331667, 473.3042665545119)	6	51	63144781	1.40455542837023	25	147	14.0967861907322	25.7452061622817	21	0	147	10.358166957099	31.3625498013211	1.17808619397074	63144781	0.438919469150445	320.793889701955	2.88994541843262	21.0122712281697
146	liyili-1.jpg	BMUS_LN	liyili-1.jpg	liyili-1.jpg.nii.gz	True	Success	0	103776	v3.0.1	1.21.5	2.1.1	1.0.0	3.7.11	{'minimumROIDimensions': 2, 'minimumROISize': None, 'normalize': False, 'normalizeScale': 1, 'removeOutliers': None, 'resampledPixelSpacing': None, 'interpolator': 'sitkBSpline', 'preCrop': False, 'padDistance': 5, 'distances': [1], 'force2D': True, 'force2Ddimension': 0, 'resegmentRange': None, 'label': 1, 'additionalInfo': True, 'binWidth': 25}	{'Original': {}, 'Wavelet': {}, 'LoG': {}, 'Square': {}, 'SquareRoot': {}, 'Logarithm': {}, 'Exponential': {}, 'LBP2D': {}}	a4e6a05c26d0f7d26ad4382c4d8c06227e3bfcce	2D	(1.0, 1.0)	(1440, 1080)	37.3778787294239	0	255	07def79f1653ec557a738ecb5004178accfe3e3c	(1.0, 1.0)	(1440, 1080)	(424, 340, 465, 330)	103776	1	(649.8740363860622, 512.1033283225408)	(649.8740363860622, 512.1033283225408)	21	64	208782241	1.63347600184228	23	139	13.8850688922532	41.1636698273204	38	3	136	9.78766226283434	44.853704125116	1.01471683645462	208782241	0.395479314037498	317.407060090801	5.21277418481676	21.6134395089817
147	longhongyu-1.jpg	BMUS_LN	longhongyu-1.jpg	longhongyu-1.jpg.nii.gz	True	Success	0	69980	v3.0.1	1.21.5	2.1.1	1.0.0	3.7.11	{'minimumROIDimensions': 2, 'minimumROISize': None, 'normalize': False, 'normalizeScale': 1, 'removeOutliers': None, 'resampledPixelSpacing': None, 'interpolator': 'sitkBSpline', 'preCrop': False, 'padDistance': 5, 'distances': [1], 'force2D': True, 'force2Ddimension': 0, 'resegmentRange': None, 'label': 1, 'additionalInfo': True, 'binWidth': 25}	{'Original': {}, 'Wavelet': {}, 'LoG': {}, 'Square': {}, 'SquareRoot': {}, 'Logarithm': {}, 'Exponential': {}, 'LBP2D': {}}	f19796df436cacee820946022a414d91197be5dc	2D	(1.0, 1.0)	(1440, 1080)	29.0414326131687	0	255	f533da64c8a0df68837d65b4f2bff6c95ac74d14	(1.0, 1.0)	(1440, 1080)	(500, 512, 398, 218)	69980	1	(695.3769648470992, 620.8205201486139)	(695.3769648470992, 620.8205201486139)	0	25	13033718	0.503908660885509	11	90	8.63987096791056	7.71334667047728	2	0	90	5.54295665003993	13.6473142222771	1.79057841004469	13033718	0.816798443861926	126.753468622603	1.3153080826906	1.97145314437822
148	zhangmeihong-1.jpg	BMUS_LN	zhangmeihong-1.jpg	zhangmeihong-1.jpg.nii.gz	True	Success	0	34650	v3.0.1	1.21.5	2.1.1	1.0.0	3.7.11	{'minimumROIDimensions': 2, 'minimumROISize': None, 'normalize': False, 'normalizeScale': 1, 'removeOutliers': None, 'resampledPixelSpacing': None, 'interpolator': 'sitkBSpline', 'preCrop': False, 'padDistance': 5, 'distances': [1], 'force2D': True, 'force2Ddimension': 0, 'resegmentRange': None, 'label': 1, 'additionalInfo': True, 'binWidth': 25}	{'Original': {}, 'Wavelet': {}, 'LoG': {}, 'Square': {}, 'SquareRoot': {}, 'Logarithm': {}, 'Exponential': {}, 'LBP2D': {}}	1d93218f2f564ea7e9c68bf0970449201046a395	2D	(1.0, 1.0)	(1440, 1080)	34.8504873971193	0	255	5d98eb8ecb45586d6aeaff25e4f71cb757043da5	(1.0, 1.0)	(1440, 1080)	(544, 368, 386, 165)	34650	1	(744.8869264069264, 441.61555555555555)	(744.8869264069264, 441.61555555555555)	25	133	302128587	2.58640790362504	73	170	36.1807141162189	83.8437806637807	92	0	170	29.4250171470171	93.3779403299288	-0.27178471198454	302128587	0.176755246549186	1689.66018426358	17.7474694741727	222.201065077997
149	zhoujuxia-1.jpg	BMUS_LN	zhoujuxia-1.jpg	zhoujuxia-1.jpg.nii.gz	True	Success	0	44615	v3.0.1	1.21.5	2.1.1	1.0.0	3.7.11	{'minimumROIDimensions': 2, 'minimumROISize': None, 'normalize': False, 'normalizeScale': 1, 'removeOutliers': None, 'resampledPixelSpacing': None, 'interpolator': 'sitkBSpline', 'preCrop': False, 'padDistance': 5, 'distances': [1], 'force2D': True, 'force2Ddimension': 0, 'resegmentRange': None, 'label': 1, 'additionalInfo': True, 'binWidth': 25}	{'Original': {}, 'Wavelet': {}, 'LoG': {}, 'Square': {}, 'SquareRoot': {}, 'Logarithm': {}, 'Exponential': {}, 'LBP2D': {}}	6847dfeff42f1aac3670b9e67644df20a6e56510	2D	(1.0, 1.0)	(1440, 1080)	29.8410468106996	0	255	0ce8c666bb97297c619f6a81f85b4ab1c1262044	(1.0, 1.0)	(1440, 1080)	(536, 427, 334, 195)	44615	1	(735.4166535918413, 525.83039336546)	(735.4166535918413, 525.83039336546)	11	58	59383470	1.60293544844864	24	117	14.7457075325953	31.3112182001569	27	0	117	10.2264800914289	36.4831506953227	1.16229241729525	59383470	0.37420478031323	350.62789947979	3.62502532699971	25.3140563520148
150	zhuweilong-1.jpg	BMUS_LN	zhuweilong-1.jpg	zhuweilong-1.jpg.nii.gz	True	Success	0	85617	v3.0.1	1.21.5	2.1.1	1.0.0	3.7.11	{'minimumROIDimensions': 2, 'minimumROISize': None, 'normalize': False, 'normalizeScale': 1, 'removeOutliers': None, 'resampledPixelSpacing': None, 'interpolator': 'sitkBSpline', 'preCrop': False, 'padDistance': 5, 'distances': [1], 'force2D': True, 'force2Ddimension': 0, 'resegmentRange': None, 'label': 1, 'additionalInfo': True, 'binWidth': 25}	{'Original': {}, 'Wavelet': {}, 'LoG': {}, 'Square': {}, 'SquareRoot': {}, 'Logarithm': {}, 'Exponential': {}, 'LBP2D': {}}	b560131f9da71bc9f40d3e33eedbaeae39511d0d	2D	(1.0, 1.0)	(1440, 1080)	25.3004764660494	0	255	e99977a2f01eb607c576f6463c65178ab00741d1	(1.0, 1.0)	(1440, 1080)	(506, 371, 413, 300)	85617	1	(700.7661445740916, 503.011843442307)	(700.7661445740916, 503.011843442307)	0	33	43938970	0.83599177970802	15	184	12.5040942571937	12.5058574815749	6	0	184	6.68896970210302	22.6540019198166	3.15177075219754	43938970	0.726664593299851	356.807331633589	1.89886178480582	65.1042791596256
[truncated: 595 more columns]
