# Supplementary material for: Ultrasound radiomics based on axillary lymph nodes images for predicting lymph node metastasis in breast cancer
Source: Front Oncol. 2023 Oct 26;13:1217309. doi: 10.3389/fonc.2023.1217309 (PMC10641324; doi:10.3389/fonc.2023.1217309)
Supplement: Supplementary file 4 [file DataSheet_4.csv]

IccName
original_firstorder_10Percentile
original_firstorder_90Percentile
original_firstorder_Energy
original_firstorder_Entropy
original_firstorder_InterquartileRange
original_firstorder_Maximum
original_firstorder_MeanAbsoluteDeviation
original_firstorder_Mean
original_firstorder_Median
original_firstorder_Minimum
original_firstorder_Range
original_firstorder_RobustMeanAbsoluteDeviation
original_firstorder_RootMeanSquared
original_firstorder_Skewness
original_firstorder_TotalEnergy
original_firstorder_Uniformity
original_firstorder_Variance
original_glcm_Autocorrelation
original_glcm_ClusterProminence
original_glcm_ClusterShade
original_glcm_ClusterTendency
original_glcm_Contrast
original_glcm_Correlation
original_glcm_DifferenceAverage
original_glcm_DifferenceEntropy
original_glcm_DifferenceVariance
original_glcm_Id
original_glcm_Idm
original_glcm_Idmn
original_glcm_Idn
original_glcm_Imc1
original_glcm_Imc2
original_glcm_InverseVariance
original_glcm_JointAverage
original_glcm_JointEnergy
original_glcm_JointEntropy
original_glcm_MaximumProbability
original_glcm_SumAverage
original_glcm_SumEntropy
original_glcm_SumSquares
original_glrlm_GrayLevelNonUniformity
original_glrlm_GrayLevelNonUniformityNormalized
original_glrlm_GrayLevelVariance
original_glrlm_HighGrayLevelRunEmphasis
original_glrlm_LongRunEmphasis
original_glrlm_LongRunHighGrayLevelEmphasis
original_glrlm_LongRunLowGrayLevelEmphasis
original_glrlm_LowGrayLevelRunEmphasis
original_glrlm_RunEntropy
original_glrlm_RunLengthNonUniformity
original_glrlm_RunLengthNonUniformityNormalized
original_glrlm_RunPercentage
original_glrlm_RunVariance
original_glrlm_ShortRunEmphasis
original_glrlm_ShortRunHighGrayLevelEmphasis
original_glrlm_ShortRunLowGrayLevelEmphasis
original_glszm_GrayLevelNonUniformity
original_glszm_GrayLevelNonUniformityNormalized
original_glszm_GrayLevelVariance
original_glszm_HighGrayLevelZoneEmphasis
original_glszm_LargeAreaEmphasis
original_glszm_LargeAreaHighGrayLevelEmphasis
original_glszm_LargeAreaLowGrayLevelEmphasis
original_glszm_LowGrayLevelZoneEmphasis
original_glszm_SizeZoneNonUniformity
original_glszm_SizeZoneNonUniformityNormalized
original_glszm_SmallAreaEmphasis
original_glszm_SmallAreaHighGrayLevelEmphasis
original_glszm_SmallAreaLowGrayLevelEmphasis
original_glszm_ZoneEntropy
original_glszm_ZonePercentage
original_glszm_ZoneVariance
original_gldm_DependenceEntropy
original_gldm_DependenceNonUniformity
original_gldm_DependenceNonUniformityNormalized
original_gldm_DependenceVariance
original_gldm_GrayLevelNonUniformity
original_gldm_GrayLevelVariance
original_gldm_HighGrayLevelEmphasis
original_gldm_LargeDependenceEmphasis
original_gldm_LargeDependenceHighGrayLevelEmphasis
original_gldm_LargeDependenceLowGrayLevelEmphasis
original_gldm_LowGrayLevelEmphasis
original_gldm_SmallDependenceEmphasis
original_gldm_SmallDependenceHighGrayLevelEmphasis
original_gldm_SmallDependenceLowGrayLevelEmphasis
original_ngtdm_Busyness
original_ngtdm_Coarseness
original_ngtdm_Complexity
original_ngtdm_Contrast
original_ngtdm_Strength
wavelet.H_firstorder_10Percentile
wavelet.H_firstorder_90Percentile
wavelet.H_firstorder_Energy
wavelet.H_firstorder_Entropy
wavelet.H_firstorder_InterquartileRange
wavelet.H_firstorder_Kurtosis
wavelet.H_firstorder_Maximum
wavelet.H_firstorder_MeanAbsoluteDeviation
wavelet.H_firstorder_Mean
wavelet.H_firstorder_Median
wavelet.H_firstorder_Minimum
wavelet.H_firstorder_Range
wavelet.H_firstorder_RobustMeanAbsoluteDeviation
wavelet.H_firstorder_RootMeanSquared
wavelet.H_firstorder_Skewness
wavelet.H_firstorder_TotalEnergy
wavelet.H_firstorder_Uniformity
wavelet.H_firstorder_Variance
wavelet.H_glcm_Autocorrelation
wavelet.H_glcm_ClusterProminence
wavelet.H_glcm_ClusterShade
wavelet.H_glcm_ClusterTendency
wavelet.H_glcm_Contrast
wavelet.H_glcm_Correlation
wavelet.H_glcm_DifferenceAverage
wavelet.H_glcm_DifferenceEntropy
wavelet.H_glcm_DifferenceVariance
wavelet.H_glcm_Id
wavelet.H_glcm_Idm
wavelet.H_glcm_Idmn
wavelet.H_glcm_Idn
wavelet.H_glcm_Imc1
wavelet.H_glcm_Imc2
wavelet.H_glcm_InverseVariance
wavelet.H_glcm_JointAverage
wavelet.H_glcm_JointEnergy
wavelet.H_glcm_JointEntropy
wavelet.H_glcm_MCC
wavelet.H_glcm_MaximumProbability
wavelet.H_glcm_SumAverage
wavelet.H_glcm_SumEntropy
wavelet.H_glcm_SumSquares
wavelet.H_glrlm_GrayLevelNonUniformity
wavelet.H_glrlm_LongRunEmphasis
wavelet.H_glrlm_LongRunHighGrayLevelEmphasis
wavelet.H_glrlm_LongRunLowGrayLevelEmphasis
wavelet.H_glrlm_RunEntropy
wavelet.H_glrlm_RunLengthNonUniformity
wavelet.H_glrlm_RunLengthNonUniformityNormalized
wavelet.H_glrlm_RunPercentage
wavelet.H_glrlm_RunVariance
wavelet.H_glrlm_ShortRunEmphasis
wavelet.H_glrlm_ShortRunHighGrayLevelEmphasis
wavelet.H_glrlm_ShortRunLowGrayLevelEmphasis
wavelet.H_glszm_GrayLevelNonUniformity
wavelet.H_glszm_LargeAreaEmphasis
wavelet.H_glszm_LargeAreaHighGrayLevelEmphasis
wavelet.H_glszm_LargeAreaLowGrayLevelEmphasis
wavelet.H_glszm_SizeZoneNonUniformity
wavelet.H_glszm_SizeZoneNonUniformityNormalized
wavelet.H_glszm_SmallAreaEmphasis
wavelet.H_glszm_SmallAreaHighGrayLevelEmphasis
wavelet.H_glszm_SmallAreaLowGrayLevelEmphasis
wavelet.H_glszm_ZoneEntropy
wavelet.H_glszm_ZonePercentage
wavelet.H_glszm_ZoneVariance
wavelet.H_gldm_DependenceEntropy
wavelet.H_gldm_DependenceNonUniformity
wavelet.H_gldm_DependenceNonUniformityNormalized
wavelet.H_gldm_DependenceVariance
wavelet.H_gldm_GrayLevelNonUniformity
wavelet.H_gldm_GrayLevelVariance
wavelet.H_gldm_HighGrayLevelEmphasis
wavelet.H_gldm_LargeDependenceEmphasis
wavelet.H_gldm_LargeDependenceHighGrayLevelEmphasis
wavelet.H_gldm_LargeDependenceLowGrayLevelEmphasis
wavelet.H_gldm_LowGrayLevelEmphasis
wavelet.H_gldm_SmallDependenceEmphasis
wavelet.H_gldm_SmallDependenceHighGrayLevelEmphasis
wavelet.H_gldm_SmallDependenceLowGrayLevelEmphasis
wavelet.H_ngtdm_Busyness
wavelet.H_ngtdm_Coarseness
wavelet.H_ngtdm_Complexity
wavelet.H_ngtdm_Contrast
wavelet.H_ngtdm_Strength
wavelet.L_firstorder_10Percentile
wavelet.L_firstorder_90Percentile
wavelet.L_firstorder_Energy
wavelet.L_firstorder_Entropy
wavelet.L_firstorder_InterquartileRange
wavelet.L_firstorder_Maximum
wavelet.L_firstorder_MeanAbsoluteDeviation
wavelet.L_firstorder_Mean
wavelet.L_firstorder_Median
wavelet.L_firstorder_Minimum
wavelet.L_firstorder_Range
wavelet.L_firstorder_RobustMeanAbsoluteDeviation
wavelet.L_firstorder_RootMeanSquared
wavelet.L_firstorder_Skewness
wavelet.L_firstorder_TotalEnergy
wavelet.L_firstorder_Uniformity
wavelet.L_firstorder_Variance
wavelet.L_glcm_Autocorrelation
wavelet.L_glcm_ClusterProminence
wavelet.L_glcm_ClusterShade
wavelet.L_glcm_ClusterTendency
wavelet.L_glcm_Contrast
wavelet.L_glcm_Correlation
wavelet.L_glcm_DifferenceAverage
wavelet.L_glcm_DifferenceEntropy
wavelet.L_glcm_DifferenceVariance
wavelet.L_glcm_Id
wavelet.L_glcm_Idm
wavelet.L_glcm_Idmn
wavelet.L_glcm_Idn
wavelet.L_glcm_Imc1
wavelet.L_glcm_Imc2
wavelet.L_glcm_InverseVariance
wavelet.L_glcm_JointAverage
wavelet.L_glcm_JointEnergy
wavelet.L_glcm_JointEntropy
wavelet.L_glcm_MaximumProbability
wavelet.L_glcm_SumAverage
wavelet.L_glcm_SumEntropy
wavelet.L_glcm_SumSquares
wavelet.L_glrlm_GrayLevelNonUniformity
wavelet.L_glrlm_GrayLevelNonUniformityNormalized
wavelet.L_glrlm_GrayLevelVariance
wavelet.L_glrlm_HighGrayLevelRunEmphasis
wavelet.L_glrlm_LongRunEmphasis
wavelet.L_glrlm_LongRunHighGrayLevelEmphasis
wavelet.L_glrlm_LongRunLowGrayLevelEmphasis
wavelet.L_glrlm_LowGrayLevelRunEmphasis
wavelet.L_glrlm_RunEntropy
wavelet.L_glrlm_RunLengthNonUniformity
wavelet.L_glrlm_RunLengthNonUniformityNormalized
wavelet.L_glrlm_RunPercentage
wavelet.L_glrlm_RunVariance
wavelet.L_glrlm_ShortRunEmphasis
wavelet.L_glrlm_ShortRunHighGrayLevelEmphasis
wavelet.L_glrlm_ShortRunLowGrayLevelEmphasis
wavelet.L_glszm_GrayLevelNonUniformity
wavelet.L_glszm_GrayLevelNonUniformityNormalized
wavelet.L_glszm_GrayLevelVariance
wavelet.L_glszm_HighGrayLevelZoneEmphasis
wavelet.L_glszm_LargeAreaEmphasis
wavelet.L_glszm_LargeAreaHighGrayLevelEmphasis
wavelet.L_glszm_LargeAreaLowGrayLevelEmphasis
wavelet.L_glszm_LowGrayLevelZoneEmphasis
wavelet.L_glszm_SizeZoneNonUniformity
wavelet.L_glszm_SizeZoneNonUniformityNormalized
wavelet.L_glszm_SmallAreaEmphasis
wavelet.L_glszm_SmallAreaHighGrayLevelEmphasis
wavelet.L_glszm_SmallAreaLowGrayLevelEmphasis
wavelet.L_glszm_ZoneEntropy
wavelet.L_glszm_ZonePercentage
wavelet.L_glszm_ZoneVariance
wavelet.L_gldm_DependenceEntropy
wavelet.L_gldm_DependenceNonUniformity
wavelet.L_gldm_DependenceNonUniformityNormalized
wavelet.L_gldm_DependenceVariance
wavelet.L_gldm_GrayLevelNonUniformity
wavelet.L_gldm_GrayLevelVariance
wavelet.L_gldm_HighGrayLevelEmphasis
wavelet.L_gldm_LargeDependenceEmphasis
wavelet.L_gldm_LargeDependenceHighGrayLevelEmphasis
wavelet.L_gldm_LargeDependenceLowGrayLevelEmphasis
wavelet.L_gldm_LowGrayLevelEmphasis
wavelet.L_gldm_SmallDependenceEmphasis
wavelet.L_gldm_SmallDependenceHighGrayLevelEmphasis
wavelet.L_gldm_SmallDependenceLowGrayLevelEmphasis
wavelet.L_ngtdm_Busyness
wavelet.L_ngtdm_Coarseness
wavelet.L_ngtdm_Complexity
wavelet.L_ngtdm_Contrast
wavelet.L_ngtdm_Strength
square_firstorder_10Percentile
square_firstorder_90Percentile
square_firstorder_Energy
square_firstorder_Entropy
square_firstorder_InterquartileRange
square_firstorder_Maximum
square_firstorder_MeanAbsoluteDeviation
square_firstorder_Mean
square_firstorder_Median
square_firstorder_Minimum
square_firstorder_Range
square_firstorder_RobustMeanAbsoluteDeviation
square_firstorder_RootMeanSquared
square_firstorder_Skewness
square_firstorder_TotalEnergy
square_firstorder_Uniformity
square_firstorder_Variance
square_glcm_Autocorrelation
square_glcm_ClusterProminence
square_glcm_ClusterShade
square_glcm_ClusterTendency
square_glcm_Contrast
square_glcm_DifferenceAverage
square_glcm_DifferenceEntropy
square_glcm_DifferenceVariance
square_glcm_Id
square_glcm_Idm
square_glcm_Idmn
square_glcm_Idn
square_glcm_Imc2
square_glcm_InverseVariance
square_glcm_JointAverage
square_glcm_JointEnergy
square_glcm_JointEntropy
square_glcm_MaximumProbability
square_glcm_SumAverage
square_glcm_SumEntropy
square_glcm_SumSquares
square_glrlm_GrayLevelNonUniformity
square_glrlm_GrayLevelNonUniformityNormalized
square_glrlm_GrayLevelVariance
square_glrlm_HighGrayLevelRunEmphasis
square_glrlm_LongRunEmphasis
square_glrlm_LongRunHighGrayLevelEmphasis
square_glrlm_LongRunLowGrayLevelEmphasis
square_glrlm_LowGrayLevelRunEmphasis
square_glrlm_RunEntropy
square_glrlm_RunLengthNonUniformity
square_glrlm_RunLengthNonUniformityNormalized
square_glrlm_RunPercentage
square_glrlm_RunVariance
square_glrlm_ShortRunEmphasis
square_glrlm_ShortRunHighGrayLevelEmphasis
square_glrlm_ShortRunLowGrayLevelEmphasis
square_glszm_GrayLevelNonUniformity
square_glszm_GrayLevelNonUniformityNormalized
square_glszm_GrayLevelVariance
square_glszm_HighGrayLevelZoneEmphasis
square_glszm_LargeAreaEmphasis
square_glszm_LargeAreaHighGrayLevelEmphasis
square_glszm_LargeAreaLowGrayLevelEmphasis
square_glszm_LowGrayLevelZoneEmphasis
square_glszm_SizeZoneNonUniformity
square_glszm_SizeZoneNonUniformityNormalized
square_glszm_SmallAreaEmphasis
square_glszm_SmallAreaHighGrayLevelEmphasis
square_glszm_SmallAreaLowGrayLevelEmphasis
square_glszm_ZoneEntropy
square_glszm_ZonePercentage
square_glszm_ZoneVariance
square_gldm_DependenceEntropy
square_gldm_DependenceNonUniformity
square_gldm_DependenceNonUniformityNormalized
square_gldm_DependenceVariance
square_gldm_GrayLevelNonUniformity
square_gldm_GrayLevelVariance
square_gldm_HighGrayLevelEmphasis
square_gldm_LargeDependenceEmphasis
square_gldm_LargeDependenceHighGrayLevelEmphasis
square_gldm_LargeDependenceLowGrayLevelEmphasis
square_gldm_LowGrayLevelEmphasis
square_gldm_SmallDependenceEmphasis
square_gldm_SmallDependenceHighGrayLevelEmphasis
square_gldm_SmallDependenceLowGrayLevelEmphasis
square_ngtdm_Busyness
square_ngtdm_Complexity
square_ngtdm_Contrast
squareroot_firstorder_10Percentile
squareroot_firstorder_90Percentile
squareroot_firstorder_Energy
squareroot_firstorder_Entropy
squareroot_firstorder_InterquartileRange
squareroot_firstorder_Kurtosis
squareroot_firstorder_Maximum
squareroot_firstorder_MeanAbsoluteDeviation
squareroot_firstorder_Mean
squareroot_firstorder_Median
squareroot_firstorder_Minimum
squareroot_firstorder_Range
squareroot_firstorder_RobustMeanAbsoluteDeviation
squareroot_firstorder_RootMeanSquared
squareroot_firstorder_Skewness
squareroot_firstorder_TotalEnergy
squareroot_firstorder_Uniformity
squareroot_firstorder_Variance
squareroot_glcm_Autocorrelation
squareroot_glcm_ClusterProminence
squareroot_glcm_ClusterShade
squareroot_glcm_ClusterTendency
squareroot_glcm_Contrast
squareroot_glcm_Correlation
squareroot_glcm_DifferenceAverage
squareroot_glcm_DifferenceEntropy
squareroot_glcm_DifferenceVariance
squareroot_glcm_Id
squareroot_glcm_Idm
squareroot_glcm_Idn
squareroot_glcm_Imc1
squareroot_glcm_Imc2
squareroot_glcm_InverseVariance
squareroot_glcm_JointAverage
squareroot_glcm_JointEnergy
squareroot_glcm_JointEntropy
squareroot_glcm_MaximumProbability
squareroot_glcm_SumAverage
squareroot_glcm_SumEntropy
squareroot_glcm_SumSquares
squareroot_glrlm_GrayLevelNonUniformity
squareroot_glrlm_GrayLevelNonUniformityNormalized
squareroot_glrlm_GrayLevelVariance
squareroot_glrlm_HighGrayLevelRunEmphasis
squareroot_glrlm_LongRunEmphasis
squareroot_glrlm_LongRunHighGrayLevelEmphasis
squareroot_glrlm_LongRunLowGrayLevelEmphasis
squareroot_glrlm_LowGrayLevelRunEmphasis
squareroot_glrlm_RunEntropy
squareroot_glrlm_RunLengthNonUniformity
squareroot_glrlm_RunLengthNonUniformityNormalized
squareroot_glrlm_RunPercentage
squareroot_glrlm_RunVariance
squareroot_glrlm_ShortRunEmphasis
squareroot_glrlm_ShortRunHighGrayLevelEmphasis
squareroot_glrlm_ShortRunLowGrayLevelEmphasis
squareroot_glszm_GrayLevelNonUniformity
squareroot_glszm_GrayLevelNonUniformityNormalized
squareroot_glszm_GrayLevelVariance
squareroot_glszm_HighGrayLevelZoneEmphasis
squareroot_glszm_LargeAreaEmphasis
squareroot_glszm_LargeAreaHighGrayLevelEmphasis
squareroot_glszm_LargeAreaLowGrayLevelEmphasis
squareroot_glszm_LowGrayLevelZoneEmphasis
squareroot_glszm_SizeZoneNonUniformity
squareroot_glszm_SizeZoneNonUniformityNormalized
squareroot_glszm_SmallAreaEmphasis
squareroot_glszm_SmallAreaHighGrayLevelEmphasis
squareroot_glszm_SmallAreaLowGrayLevelEmphasis
squareroot_glszm_ZoneEntropy
squareroot_glszm_ZonePercentage
squareroot_glszm_ZoneVariance
squareroot_gldm_DependenceEntropy
squareroot_gldm_DependenceNonUniformity
squareroot_gldm_DependenceNonUniformityNormalized
squareroot_gldm_DependenceVariance
squareroot_gldm_GrayLevelNonUniformity
squareroot_gldm_GrayLevelVariance
squareroot_gldm_HighGrayLevelEmphasis
squareroot_gldm_LargeDependenceEmphasis
squareroot_gldm_LargeDependenceHighGrayLevelEmphasis
squareroot_gldm_LargeDependenceLowGrayLevelEmphasis
squareroot_gldm_LowGrayLevelEmphasis
squareroot_gldm_SmallDependenceEmphasis
squareroot_gldm_SmallDependenceHighGrayLevelEmphasis
squareroot_gldm_SmallDependenceLowGrayLevelEmphasis
squareroot_ngtdm_Busyness
squareroot_ngtdm_Coarseness
squareroot_ngtdm_Contrast
squareroot_ngtdm_Strength
logarithm_firstorder_10Percentile
logarithm_firstorder_90Percentile
logarithm_firstorder_Energy
logarithm_firstorder_Entropy
logarithm_firstorder_InterquartileRange
logarithm_firstorder_Kurtosis
logarithm_firstorder_Maximum
logarithm_firstorder_MeanAbsoluteDeviation
logarithm_firstorder_Mean
logarithm_firstorder_Median
logarithm_firstorder_Minimum
logarithm_firstorder_Range
logarithm_firstorder_RobustMeanAbsoluteDeviation
logarithm_firstorder_RootMeanSquared
logarithm_firstorder_Skewness
logarithm_firstorder_TotalEnergy
logarithm_firstorder_Uniformity
logarithm_firstorder_Variance
logarithm_glcm_Autocorrelation
logarithm_glcm_ClusterProminence
logarithm_glcm_ClusterShade
logarithm_glcm_ClusterTendency
logarithm_glcm_Contrast
logarithm_glcm_Correlation
logarithm_glcm_DifferenceAverage
logarithm_glcm_DifferenceEntropy
logarithm_glcm_DifferenceVariance
logarithm_glcm_Id
logarithm_glcm_Idm
logarithm_glcm_Idmn
logarithm_glcm_Idn
logarithm_glcm_Imc1
logarithm_glcm_Imc2
logarithm_glcm_InverseVariance
logarithm_glcm_JointAverage
logarithm_glcm_JointEnergy
logarithm_glcm_JointEntropy
logarithm_glcm_MCC
logarithm_glcm_MaximumProbability
logarithm_glcm_SumAverage
logarithm_glcm_SumEntropy
logarithm_glcm_SumSquares
logarithm_glrlm_GrayLevelNonUniformity
logarithm_glrlm_GrayLevelNonUniformityNormalized
logarithm_glrlm_GrayLevelVariance
logarithm_glrlm_HighGrayLevelRunEmphasis
logarithm_glrlm_LongRunEmphasis
logarithm_glrlm_LongRunHighGrayLevelEmphasis
logarithm_glrlm_LongRunLowGrayLevelEmphasis
logarithm_glrlm_LowGrayLevelRunEmphasis
logarithm_glrlm_RunEntropy
logarithm_glrlm_RunLengthNonUniformity
logarithm_glrlm_RunLengthNonUniformityNormalized
logarithm_glrlm_RunPercentage
logarithm_glrlm_RunVariance
logarithm_glrlm_ShortRunEmphasis
logarithm_glrlm_ShortRunHighGrayLevelEmphasis
logarithm_glrlm_ShortRunLowGrayLevelEmphasis
logarithm_glszm_GrayLevelNonUniformity
logarithm_glszm_GrayLevelNonUniformityNormalized
logarithm_glszm_GrayLevelVariance
logarithm_glszm_HighGrayLevelZoneEmphasis
logarithm_glszm_LargeAreaEmphasis
logarithm_glszm_LargeAreaHighGrayLevelEmphasis
logarithm_glszm_LargeAreaLowGrayLevelEmphasis
logarithm_glszm_LowGrayLevelZoneEmphasis
logarithm_glszm_SizeZoneNonUniformity
logarithm_glszm_SizeZoneNonUniformityNormalized
logarithm_glszm_SmallAreaEmphasis
logarithm_glszm_SmallAreaHighGrayLevelEmphasis
logarithm_glszm_SmallAreaLowGrayLevelEmphasis
logarithm_glszm_ZoneEntropy
logarithm_glszm_ZonePercentage
logarithm_glszm_ZoneVariance
logarithm_gldm_DependenceEntropy
logarithm_gldm_DependenceNonUniformity
logarithm_gldm_DependenceNonUniformityNormalized
logarithm_gldm_DependenceVariance
logarithm_gldm_GrayLevelNonUniformity
logarithm_gldm_GrayLevelVariance
logarithm_gldm_HighGrayLevelEmphasis
logarithm_gldm_LargeDependenceEmphasis
logarithm_gldm_LargeDependenceHighGrayLevelEmphasis
logarithm_gldm_LargeDependenceLowGrayLevelEmphasis
logarithm_gldm_LowGrayLevelEmphasis
logarithm_gldm_SmallDependenceEmphasis
logarithm_gldm_SmallDependenceHighGrayLevelEmphasis
logarithm_gldm_SmallDependenceLowGrayLevelEmphasis
logarithm_ngtdm_Busyness
logarithm_ngtdm_Coarseness
logarithm_ngtdm_Complexity
logarithm_ngtdm_Contrast
logarithm_ngtdm_Strength
exponential_firstorder_10Percentile
exponential_firstorder_90Percentile
exponential_firstorder_Energy
exponential_firstorder_Entropy
exponential_firstorder_InterquartileRange
exponential_firstorder_Maximum
exponential_firstorder_MeanAbsoluteDeviation
exponential_firstorder_Mean
exponential_firstorder_Median
exponential_firstorder_Minimum
exponential_firstorder_Range
exponential_firstorder_RobustMeanAbsoluteDeviation
exponential_firstorder_RootMeanSquared
exponential_firstorder_TotalEnergy
exponential_firstorder_Uniformity
exponential_firstorder_Variance
exponential_glcm_Autocorrelation
exponential_glcm_ClusterShade
exponential_glcm_ClusterTendency
exponential_glcm_Contrast
exponential_glcm_DifferenceAverage
exponential_glcm_DifferenceEntropy
exponential_glcm_DifferenceVariance
exponential_glcm_Id
exponential_glcm_Idm
exponential_glcm_Idmn
exponential_glcm_Idn
exponential_glcm_Imc2
exponential_glcm_InverseVariance
exponential_glcm_JointAverage
exponential_glcm_JointEnergy
exponential_glcm_JointEntropy
exponential_glcm_MaximumProbability
exponential_glcm_SumAverage
exponential_glcm_SumEntropy
exponential_glcm_SumSquares
exponential_glrlm_GrayLevelNonUniformity
exponential_glrlm_GrayLevelNonUniformityNormalized
exponential_glrlm_GrayLevelVariance
exponential_glrlm_HighGrayLevelRunEmphasis
exponential_glrlm_LongRunEmphasis
exponential_glrlm_LongRunHighGrayLevelEmphasis
exponential_glrlm_LongRunLowGrayLevelEmphasis
exponential_glrlm_LowGrayLevelRunEmphasis
exponential_glrlm_RunEntropy
exponential_glrlm_RunLengthNonUniformity
exponential_glrlm_RunPercentage
exponential_glrlm_RunVariance
exponential_glszm_GrayLevelNonUniformity
exponential_glszm_GrayLevelNonUniformityNormalized
exponential_glszm_GrayLevelVariance
exponential_glszm_HighGrayLevelZoneEmphasis
exponential_glszm_LargeAreaEmphasis
exponential_glszm_LargeAreaHighGrayLevelEmphasis
exponential_glszm_LargeAreaLowGrayLevelEmphasis
exponential_glszm_LowGrayLevelZoneEmphasis
exponential_glszm_SizeZoneNonUniformity
exponential_glszm_ZoneEntropy
exponential_glszm_ZonePercentage
exponential_glszm_ZoneVariance
exponential_gldm_DependenceEntropy
exponential_gldm_DependenceNonUniformity
exponential_gldm_DependenceNonUniformityNormalized
exponential_gldm_DependenceVariance
exponential_gldm_GrayLevelNonUniformity
exponential_gldm_GrayLevelVariance
exponential_gldm_HighGrayLevelEmphasis
exponential_gldm_LargeDependenceEmphasis
exponential_gldm_LargeDependenceHighGrayLevelEmphasis
exponential_gldm_LargeDependenceLowGrayLevelEmphasis
exponential_gldm_LowGrayLevelEmphasis
exponential_gldm_SmallDependenceEmphasis
exponential_gldm_SmallDependenceHighGrayLevelEmphasis
exponential_gldm_SmallDependenceLowGrayLevelEmphasis
exponential_ngtdm_Busyness
exponential_ngtdm_Complexity
exponential_ngtdm_Contrast
