# Supplementary material for: Ultrasound radiomics based on axillary lymph nodes images for predicting lymph node metastasis in breast cancer
Source: Front Oncol. 2023 Oct 26;13:1217309. doi: 10.3389/fonc.2023.1217309 (PMC10641324; doi:10.3389/fonc.2023.1217309)
Supplement: Supplementary file 5 [file DataSheet_5.csv]

Weight	Name
1.29178307235482	(Intercept)
-0.955909721466719	logarithm_ngtdm_Strength
0.0889554384826946	exponential_glszm_SizeZoneNonUniformity
0.108299581363625	logarithm_firstorder_Skewness
0.13876024254488	wavelet.H_glszm_SmallAreaHighGrayLevelEmphasis
0.212265634603846	original_glcm_Idn
0.223841349360869	square_glcm_Idmn
0.269900758983618	wavelet.L_gldm_SmallDependenceLowGrayLevelEmphasis
0.387518029467719	squareroot_glszm_SmallAreaEmphasis
0.390702127894504	squareroot_glszm_SizeZoneNonUniformity
