# Supplementary material for: Ultrasound radiomics based on axillary lymph nodes images for predicting lymph node metastasis in breast cancer
Source: Front Oncol. 2023 Oct 26;13:1217309. doi: 10.3389/fonc.2023.1217309 (PMC10641324; doi:10.3389/fonc.2023.1217309)
Supplement: Supplementary file 6 [file DataSheet_6.csv]

FeatureName	pNormDist	pRawValue	FDR
original_firstorder_10Percentile	0.019548212	8.05E-06	8.05E-06
original_firstorder_90Percentile	0.049600236	2.59E-06	2.59E-06
original_firstorder_Energy	0.003542009	0.444581624	0.444581624
original_firstorder_Entropy	0.702835928	5.27E-09	5.27E-09
original_firstorder_InterquartileRange	0.009852928	2.43E-06	2.43E-06
original_firstorder_Maximum	0.837912586	0.154659824	0.154659824
original_firstorder_MeanAbsoluteDeviation	0.021161188	5.03E-05	5.03E-05
original_firstorder_Mean	0.229293142	5.68E-07	5.68E-07
original_firstorder_Median	0.278447023	6.43E-07	6.43E-07
original_firstorder_Minimum	0	0.05110268	0.05110268
original_firstorder_Range	0.69243855	0.190630722	0.190630722
original_firstorder_RobustMeanAbsoluteDeviation	0.015382594	6.91E-06	6.91E-06
original_firstorder_RootMeanSquared	0.29539238	9.45E-07	9.45E-07
original_firstorder_Skewness	0.70902818	7.62E-09	7.62E-09
original_firstorder_TotalEnergy	0.003542009	0.444581624	0.444581624
original_firstorder_Uniformity	0.226170399	1.58E-10	1.58E-10
original_firstorder_Variance	0.001064706	0.000242336	0.000242336
original_glcm_Autocorrelation	0.014847584	6.30E-07	6.30E-07
original_glcm_ClusterProminence	1.20E-06	0.003457181	0.003457181
original_glcm_ClusterShade	9.87E-07	0.136459887	0.136459887
original_glcm_ClusterTendency	0.000233654	6.43E-05	6.43E-05
original_glcm_Contrast	0.71998981	8.56E-08	8.56E-08
original_glcm_Correlation	0.594844658	0.014800787	0.014800787
original_glcm_DifferenceAverage	0.721357812	8.49E-08	8.49E-08
original_glcm_DifferenceEntropy	0.462528559	1.17E-08	1.17E-08
original_glcm_DifferenceVariance	0.731915013	3.64E-08	3.64E-08
original_glcm_Id	0.721815549	8.47E-08	8.47E-08
original_glcm_Idm	0.72163235	8.47E-08	8.47E-08
original_glcm_Idmn	0.559943576	4.81E-05	4.81E-05
original_glcm_Idn	0.920426664	2.21E-08	2.21E-08
original_glcm_Imc1	0.909724577	0.330618585	0.330618585
original_glcm_Imc2	0.000143466	2.43E-06	2.43E-06
original_glcm_InverseVariance	0.722561216	8.43E-08	8.43E-08
original_glcm_JointAverage	0.173117112	2.02E-06	2.02E-06
original_glcm_JointEnergy	0.15649381	1.06E-10	1.06E-10
original_glcm_JointEntropy	0.887764622	2.22E-09	2.22E-09
original_glcm_MaximumProbability	0.369516045	2.96E-09	2.96E-09
original_glcm_SumAverage	0.173117112	2.02E-06	2.02E-06
original_glcm_SumEntropy	0.845416284	2.32E-09	2.32E-09
original_glcm_SumSquares	0.000230287	5.87E-05	5.87E-05
original_glrlm_GrayLevelNonUniformity	0.016286623	0.000210179	0.000210179
original_glrlm_GrayLevelNonUniformityNormalized	0.586940672	1.84E-06	1.84E-06
original_glrlm_GrayLevelVariance	0.007151229	0.000892449	0.000892449
original_glrlm_HighGrayLevelRunEmphasis	0.004546265	4.58E-05	4.58E-05
original_glrlm_LongRunEmphasis	4.13E-12	3.57E-07	3.57E-07
original_glrlm_LongRunHighGrayLevelEmphasis	3.51E-11	0.00015751	0.00015751
original_glrlm_LongRunLowGrayLevelEmphasis	3.74E-12	5.42E-07	5.42E-07
original_glrlm_LowGrayLevelRunEmphasis	0.779298916	5.08E-07	5.08E-07
original_glrlm_RunEntropy	0.852501408	0.276397916	0.276397916
original_glrlm_RunLengthNonUniformity	0.586678392	0.03238557	0.03238557
original_glrlm_RunLengthNonUniformityNormalized	0.632275247	0.00279433	0.00279433
original_glrlm_RunPercentage	0.690683013	4.56E-08	4.56E-08
original_glrlm_RunVariance	1.39E-11	2.08E-07	2.08E-07
original_glrlm_ShortRunEmphasis	0.014796854	0.410821189	0.410821189
original_glrlm_ShortRunHighGrayLevelEmphasis	0.009183418	0.000400441	0.000400441
original_glrlm_ShortRunLowGrayLevelEmphasis	0.671911562	0.000280248	0.000280248
original_glszm_GrayLevelNonUniformity	0.016286623	0.000210179	0.000210179
original_glszm_GrayLevelNonUniformityNormalized	0.586940672	1.84E-06	1.84E-06
original_glszm_GrayLevelVariance	0.007151229	0.000892449	0.000892449
original_glszm_HighGrayLevelZoneEmphasis	0.004546265	4.58E-05	4.58E-05
original_glszm_LargeAreaEmphasis	4.13E-12	3.57E-07	3.57E-07
original_glszm_LargeAreaHighGrayLevelEmphasis	3.51E-11	0.00015751	0.00015751
original_glszm_LargeAreaLowGrayLevelEmphasis	3.74E-12	5.42E-07	5.42E-07
original_glszm_LowGrayLevelZoneEmphasis	0.779298916	5.08E-07	5.08E-07
original_glszm_SizeZoneNonUniformity	0.586678392	0.03238557	0.03238557
original_glszm_SizeZoneNonUniformityNormalized	0.632275247	0.00279433	0.00279433
original_glszm_SmallAreaEmphasis	0.014796854	0.410821189	0.410821189
original_glszm_SmallAreaHighGrayLevelEmphasis	0.009183418	0.000400441	0.000400441
original_glszm_SmallAreaLowGrayLevelEmphasis	0.671911562	0.000280248	0.000280248
original_glszm_ZoneEntropy	0.852501408	0.276397916	0.276397916
original_glszm_ZonePercentage	0.690683013	4.56E-08	4.56E-08
original_glszm_ZoneVariance	1.39E-11	2.08E-07	2.08E-07
original_gldm_DependenceEntropy	0.767425743	1.27E-09	1.27E-09
original_gldm_DependenceNonUniformity	0.003745334	3.03E-08	3.03E-08
original_gldm_DependenceNonUniformityNormalized	0.696569767	4.36E-09	4.36E-09
original_gldm_DependenceVariance	0.724987713	2.30E-08	2.30E-08
original_gldm_GrayLevelNonUniformity	0.000313751	6.22E-10	6.22E-10
original_gldm_GrayLevelVariance	0.000189536	6.24E-05	6.24E-05
original_gldm_HighGrayLevelEmphasis	0.015789305	6.54E-07	6.54E-07
original_gldm_LargeDependenceEmphasis	0.687036241	3.78E-08	3.78E-08
original_gldm_LargeDependenceHighGrayLevelEmphasis	0.021952564	7.88E-07	7.88E-07
original_gldm_LargeDependenceLowGrayLevelEmphasis	0.338957957	4.24E-08	4.24E-08
original_gldm_LowGrayLevelEmphasis	0.284540665	6.69E-08	6.69E-08
original_gldm_SmallDependenceEmphasis	0.806678077	2.67E-07	2.67E-07
original_gldm_SmallDependenceHighGrayLevelEmphasis	0.063588594	2.00E-05	2.00E-05
original_gldm_SmallDependenceLowGrayLevelEmphasis	0.10725704	2.53E-07	2.53E-07
original_ngtdm_Busyness	0.04991877	5.69E-05	5.69E-05
original_ngtdm_Coarseness	0.004276485	0.000339319	0.000339319
original_ngtdm_Complexity	0.152913913	0.103858444	0.103858444
original_ngtdm_Contrast	0.013318553	6.90E-09	6.90E-09
original_ngtdm_Strength	0.000315774	0.100740214	0.100740214
wavelet.H_firstorder_10Percentile	0.646163715	0.000128417	0.000128417
wavelet.H_firstorder_90Percentile	0.439798205	7.04E-05	7.04E-05
wavelet.H_firstorder_Energy	0.134068757	0.00069909	0.00069909
wavelet.H_firstorder_Entropy	8.33E-14	1.88E-05	1.88E-05
wavelet.H_firstorder_InterquartileRange	0.375708053	2.31E-05	2.31E-05
wavelet.H_firstorder_Kurtosis	0.009493867	0.026847401	0.026847401
wavelet.H_firstorder_Maximum	0.574305398	0.279528766	0.279528766
wavelet.H_firstorder_MeanAbsoluteDeviation	0.526405851	4.50E-05	4.50E-05
wavelet.H_firstorder_Mean	0.002695806	0.056212203	0.056212203
wavelet.H_firstorder_Median	8.31E-09	0.049541552	0.049541552
wavelet.H_firstorder_Minimum	0.881610823	0.274611151	0.274611151
wavelet.H_firstorder_Range	0.802278239	0.24135148	0.24135148
wavelet.H_firstorder_RobustMeanAbsoluteDeviation	0.55736149	1.47E-05	1.47E-05
wavelet.H_firstorder_RootMeanSquared	0.698894007	0.000132145	0.000132145
wavelet.H_firstorder_Skewness	0.331610473	0.018986859	0.018986859
wavelet.H_firstorder_TotalEnergy	0.134068757	0.00069909	0.00069909
wavelet.H_firstorder_Uniformity	1.04E-13	1.88E-05	1.88E-05
wavelet.H_firstorder_Variance	0.140753468	0.000771422	0.000771422
wavelet.H_glcm_Autocorrelation	1.80E-05	0.007913211	0.007913211
wavelet.H_glcm_ClusterProminence	0.722643929	0.020218909	0.020218909
wavelet.H_glcm_ClusterShade	3.24E-06	4.30E-05	4.30E-05
wavelet.H_glcm_ClusterTendency	0.581653271	0.004206645	0.004206645
wavelet.H_glcm_Contrast	0.732038053	0.101887822	0.101887822
wavelet.H_glcm_Correlation	0.72856467	0.028987954	0.028987954
wavelet.H_glcm_DifferenceAverage	0.732038053	0.101887822	0.101887822
wavelet.H_glcm_DifferenceEntropy	0.00161789	0.03466228	0.03466228
wavelet.H_glcm_DifferenceVariance	0.001815334	0.03466228	0.03466228
wavelet.H_glcm_Id	0.732038053	0.101887822	0.101887822
wavelet.H_glcm_Idm	0.732038053	0.101887822	0.101887822
wavelet.H_glcm_Idmn	0.732038053	0.101887822	0.101887822
wavelet.H_glcm_Idn	0.732038053	0.101887822	0.101887822
wavelet.H_glcm_Imc1	0.001896629	0.011091251	0.011091251
wavelet.H_glcm_Imc2	0.654588856	0.010897647	0.010897647
wavelet.H_glcm_InverseVariance	0.732038053	0.101887822	0.101887822
wavelet.H_glcm_JointAverage	1.26E-05	1.60E-05	1.60E-05
wavelet.H_glcm_JointEnergy	1.04E-07	0.382568722	0.382568722
wavelet.H_glcm_JointEntropy	7.33E-07	0.340649926	0.340649926
wavelet.H_glcm_MCC	0.609345318	0.011554607	0.011554607
wavelet.H_glcm_MaximumProbability	0.000273014	0.579347464	0.579347464
wavelet.H_glcm_SumAverage	1.26E-05	1.60E-05	1.60E-05
wavelet.H_glcm_SumEntropy	0.219104616	0.0006096	0.0006096
wavelet.H_glcm_SumSquares	1.05E-13	2.14E-05	2.14E-05
wavelet.H_glrlm_GrayLevelNonUniformity	0.009343563	6.59E-08	6.59E-08
wavelet.H_glrlm_LongRunEmphasis	1.92E-13	0.599337734	0.599337734
wavelet.H_glrlm_LongRunHighGrayLevelEmphasis	2.23E-14	0.554808991	0.554808991
wavelet.H_glrlm_LongRunLowGrayLevelEmphasis	1.38E-10	0.090646094	0.090646094
wavelet.H_glrlm_RunEntropy	0.663220959	0.008541576	0.008541576
wavelet.H_glrlm_RunLengthNonUniformity	0.003993824	5.38E-08	5.38E-08
wavelet.H_glrlm_RunLengthNonUniformityNormalized	0.578686497	0.012841345	0.012841345
wavelet.H_glrlm_RunPercentage	0.831990366	0.119567947	0.119567947
wavelet.H_glrlm_RunVariance	5.55E-15	0.281896791	0.281896791
wavelet.H_glrlm_ShortRunEmphasis	0.017362728	0.014172721	0.014172721
wavelet.H_glrlm_ShortRunHighGrayLevelEmphasis	0.00402912	0.049142083	0.049142083
wavelet.H_glrlm_ShortRunLowGrayLevelEmphasis	0.056263904	0.012379494	0.012379494
wavelet.H_glszm_GrayLevelNonUniformity	0.009343563	6.59E-08	6.59E-08
wavelet.H_glszm_LargeAreaEmphasis	1.92E-13	0.599337734	0.599337734
wavelet.H_glszm_LargeAreaHighGrayLevelEmphasis	2.23E-14	0.554808991	0.554808991
wavelet.H_glszm_LargeAreaLowGrayLevelEmphasis	1.38E-10	0.090646094	0.090646094
wavelet.H_glszm_SizeZoneNonUniformity	0.003993824	5.38E-08	5.38E-08
wavelet.H_glszm_SizeZoneNonUniformityNormalized	0.578686497	0.012841345	0.012841345
wavelet.H_glszm_SmallAreaEmphasis	0.017362728	0.014172721	0.014172721
wavelet.H_glszm_SmallAreaHighGrayLevelEmphasis	0.00402912	0.049142083	0.049142083
wavelet.H_glszm_SmallAreaLowGrayLevelEmphasis	0.056263904	0.012379494	0.012379494
wavelet.H_glszm_ZoneEntropy	0.663220959	0.008541576	0.008541576
wavelet.H_glszm_ZonePercentage	0.831990366	0.119567947	0.119567947
wavelet.H_glszm_ZoneVariance	5.55E-15	0.281896791	0.281896791
wavelet.H_gldm_DependenceEntropy	2.92E-05	0.997109171	0.997109171
wavelet.H_gldm_DependenceNonUniformity	0.011646721	1.35E-07	1.35E-07
wavelet.H_gldm_DependenceNonUniformityNormalized	7.94E-05	0.219357123	0.219357123
wavelet.H_gldm_DependenceVariance	0.000157311	0.132685197	0.132685197
wavelet.H_gldm_GrayLevelNonUniformity	0.005504228	8.39E-08	8.39E-08
wavelet.H_gldm_GrayLevelVariance	1.04E-13	1.88E-05	1.88E-05
wavelet.H_gldm_HighGrayLevelEmphasis	1.56E-05	1.40E-05	1.40E-05
wavelet.H_gldm_LargeDependenceEmphasis	0.834885379	0.144402578	0.144402578
wavelet.H_gldm_LargeDependenceHighGrayLevelEmphasis	0.003660862	0.939350977	0.939350977
wavelet.H_gldm_LargeDependenceLowGrayLevelEmphasis	0.877663849	3.18E-05	3.18E-05
wavelet.H_gldm_LowGrayLevelEmphasis	1.56E-05	1.40E-05	1.40E-05
wavelet.H_gldm_SmallDependenceEmphasis	0.461813338	0.08333827	0.08333827
wavelet.H_gldm_SmallDependenceHighGrayLevelEmphasis	0.377280068	0.058124978	0.058124978
wavelet.H_gldm_SmallDependenceLowGrayLevelEmphasis	0.317601175	0.11739105	0.11739105
wavelet.H_ngtdm_Busyness	0.009172532	2.11E-06	2.11E-06
wavelet.H_ngtdm_Coarseness	0.008395572	7.14E-08	7.14E-08
wavelet.H_ngtdm_Complexity	0.775233483	0.10219984	0.10219984
wavelet.H_ngtdm_Contrast	0.431333727	0.255479702	0.255479702
wavelet.H_ngtdm_Strength	0.008348064	7.14E-08	7.14E-08
wavelet.L_firstorder_10Percentile	0.021386135	9.01E-06	9.01E-06
wavelet.L_firstorder_90Percentile	0.050444957	1.23E-06	1.23E-06
wavelet.L_firstorder_Energy	0.003531137	0.440276952	0.440276952
wavelet.L_firstorder_Entropy	0.665578083	1.48E-08	1.48E-08
wavelet.L_firstorder_InterquartileRange	0.025365638	2.43E-06	2.43E-06
wavelet.L_firstorder_Maximum	0.853763856	0.152093776	0.152093776
wavelet.L_firstorder_MeanAbsoluteDeviation	0.021675151	5.03E-05	5.03E-05
wavelet.L_firstorder_Mean	0.229260637	5.68E-07	5.68E-07
wavelet.L_firstorder_Median	0.362039629	6.54E-07	6.54E-07
wavelet.L_firstorder_Minimum	7.92E-12	0.286551074	0.286551074
wavelet.L_firstorder_Range	0.747880067	0.194290872	0.194290872
wavelet.L_firstorder_RobustMeanAbsoluteDeviation	0.024938146	6.24E-06	6.24E-06
wavelet.L_firstorder_RootMeanSquared	0.295166349	9.45E-07	9.45E-07
wavelet.L_firstorder_Skewness	0.698380273	7.70E-09	7.70E-09
wavelet.L_firstorder_TotalEnergy	0.003531137	0.440276952	0.440276952
wavelet.L_firstorder_Uniformity	0.268200458	2.02E-10	2.02E-10
wavelet.L_firstorder_Variance	0.0010627	0.000242336	0.000242336
wavelet.L_glcm_Autocorrelation	0.011810258	2.04E-06	2.04E-06
wavelet.L_glcm_ClusterProminence	1.31E-06	0.005215242	0.005215242
wavelet.L_glcm_ClusterShade	6.65E-07	0.125378911	0.125378911
wavelet.L_glcm_ClusterTendency	0.00052083	0.000124603	0.000124603
wavelet.L_glcm_Contrast	0.596424924	2.11E-06	2.11E-06
wavelet.L_glcm_Correlation	0.001616162	0.004352726	0.004352726
wavelet.L_glcm_DifferenceAverage	0.594150362	2.02E-06	2.02E-06
wavelet.L_glcm_DifferenceEntropy	0.771864922	5.96E-07	5.96E-07
wavelet.L_glcm_DifferenceVariance	0.6689877	1.02E-06	1.02E-06
wavelet.L_glcm_Id	0.593420641	1.99E-06	1.99E-06
wavelet.L_glcm_Idm	0.593710812	2.00E-06	2.00E-06
wavelet.L_glcm_Idmn	0.725996689	0.022042774	0.022042774
wavelet.L_glcm_Idn	0.453941246	9.54E-06	9.54E-06
wavelet.L_glcm_Imc1	0.349524389	0.097915484	0.097915484
wavelet.L_glcm_Imc2	2.11E-05	3.85E-06	3.85E-06
wavelet.L_glcm_InverseVariance	0.592265451	1.94E-06	1.94E-06
wavelet.L_glcm_JointAverage	0.050892754	3.81E-06	3.81E-06
wavelet.L_glcm_JointEnergy	0.286872189	1.12E-10	1.12E-10
wavelet.L_glcm_JointEntropy	0.866082547	7.13E-09	7.13E-09
wavelet.L_glcm_MaximumProbability	0.756697892	2.10E-10	2.10E-10
wavelet.L_glcm_SumAverage	0.050892754	3.81E-06	3.81E-06
wavelet.L_glcm_SumEntropy	0.828628761	6.68E-09	6.68E-09
wavelet.L_glcm_SumSquares	0.000492874	0.000124603	0.000124603
wavelet.L_glrlm_GrayLevelNonUniformity	0.020499008	2.73E-07	2.73E-07
wavelet.L_glrlm_GrayLevelNonUniformityNormalized	0.544270538	1.91E-05	1.91E-05
wavelet.L_glrlm_GrayLevelVariance	0.000742697	0.004875172	0.004875172
wavelet.L_glrlm_HighGrayLevelRunEmphasis	0.036712433	2.68E-05	2.68E-05
wavelet.L_glrlm_LongRunEmphasis	0.000558135	2.63E-07	2.63E-07
wavelet.L_glrlm_LongRunHighGrayLevelEmphasis	0.001593271	0.001600905	0.001600905
wavelet.L_glrlm_LongRunLowGrayLevelEmphasis	4.02E-05	1.58E-07	1.58E-07
wavelet.L_glrlm_LowGrayLevelRunEmphasis	0.035476721	2.51E-05	2.51E-05
wavelet.L_glrlm_RunEntropy	0.512996814	0.464191929	0.464191929
wavelet.L_glrlm_RunLengthNonUniformity	0.046092603	0.001343764	0.001343764
wavelet.L_glrlm_RunLengthNonUniformityNormalized	0.744781286	0.016452295	0.016452295
wavelet.L_glrlm_RunPercentage	0.500382851	1.13E-06	1.13E-06
wavelet.L_glrlm_RunVariance	0.00011195	1.30E-07	1.30E-07
wavelet.L_glrlm_ShortRunEmphasis	0.070736018	0.024120301	0.024120301
wavelet.L_glrlm_ShortRunHighGrayLevelEmphasis	0.028081078	0.000140149	0.000140149
wavelet.L_glrlm_ShortRunLowGrayLevelEmphasis	4.66E-05	0.000348859	0.000348859
wavelet.L_glszm_GrayLevelNonUniformity	0.020499008	2.73E-07	2.73E-07
wavelet.L_glszm_GrayLevelNonUniformityNormalized	0.544270538	1.91E-05	1.91E-05
wavelet.L_glszm_GrayLevelVariance	0.000742697	0.004875172	0.004875172
wavelet.L_glszm_HighGrayLevelZoneEmphasis	0.036712433	2.68E-05	2.68E-05
wavelet.L_glszm_LargeAreaEmphasis	0.000558135	2.63E-07	2.63E-07
wavelet.L_glszm_LargeAreaHighGrayLevelEmphasis	0.001593271	0.001600905	0.001600905
wavelet.L_glszm_LargeAreaLowGrayLevelEmphasis	4.02E-05	1.58E-07	1.58E-07
wavelet.L_glszm_LowGrayLevelZoneEmphasis	0.035476721	2.51E-05	2.51E-05
wavelet.L_glszm_SizeZoneNonUniformity	0.046092603	0.001343764	0.001343764
wavelet.L_glszm_SizeZoneNonUniformityNormalized	0.744781286	0.016452295	0.016452295
wavelet.L_glszm_SmallAreaEmphasis	0.070736018	0.024120301	0.024120301
wavelet.L_glszm_SmallAreaHighGrayLevelEmphasis	0.028081078	0.000140149	0.000140149
wavelet.L_glszm_SmallAreaLowGrayLevelEmphasis	4.66E-05	0.000348859	0.000348859
wavelet.L_glszm_ZoneEntropy	0.512996814	0.464191929	0.464191929
wavelet.L_glszm_ZonePercentage	0.500382851	1.13E-06	1.13E-06
wavelet.L_glszm_ZoneVariance	0.00011195	1.30E-07	1.30E-07
wavelet.L_gldm_DependenceEntropy	0.847671302	4.55E-09	4.55E-09
wavelet.L_gldm_DependenceNonUniformity	0.004903787	2.67E-08	2.67E-08
wavelet.L_gldm_DependenceNonUniformityNormalized	0.884009788	6.71E-08	6.71E-08
wavelet.L_gldm_DependenceVariance	0.487248767	9.19E-06	9.19E-06
wavelet.L_gldm_GrayLevelNonUniformity	0.000162492	4.11E-10	4.11E-10
wavelet.L_gldm_GrayLevelVariance	0.000405234	0.000120978	0.000120978
wavelet.L_gldm_HighGrayLevelEmphasis	0.010515124	1.96E-06	1.96E-06
wavelet.L_gldm_LargeDependenceEmphasis	0.590826389	7.23E-07	7.23E-07
wavelet.L_gldm_LargeDependenceHighGrayLevelEmphasis	0.004399246	3.85E-06	3.85E-06
wavelet.L_gldm_LargeDependenceLowGrayLevelEmphasis	0.49865099	4.89E-05	4.89E-05
wavelet.L_gldm_LowGrayLevelEmphasis	0.498367477	7.43E-05	7.43E-05
wavelet.L_gldm_SmallDependenceEmphasis	0.481657405	5.61E-05	5.61E-05
wavelet.L_gldm_SmallDependenceHighGrayLevelEmphasis	0.006606318	2.90E-06	2.90E-06
wavelet.L_gldm_SmallDependenceLowGrayLevelEmphasis	0.21777081	2.46E-05	2.46E-05
wavelet.L_ngtdm_Busyness	0.000101014	2.21E-09	2.21E-09
wavelet.L_ngtdm_Coarseness	0.008250927	2.79E-08	2.79E-08
wavelet.L_ngtdm_Complexity	0.117334419	0.269880415	0.269880415
wavelet.L_ngtdm_Contrast	0.004591362	7.43E-08	7.43E-08
wavelet.L_ngtdm_Strength	0.001625085	9.83E-05	9.83E-05
square_firstorder_10Percentile	5.76E-07	8.19E-06	8.19E-06
square_firstorder_90Percentile	0.000679715	2.59E-06	2.59E-06
square_firstorder_Energy	2.19E-08	0.059073206	0.059073206
square_firstorder_Entropy	2.51E-05	2.43E-05	2.43E-05
square_firstorder_InterquartileRange	0.000178343	2.84E-07	2.84E-07
square_firstorder_Maximum	0.284782667	0.32172652	0.32172652
square_firstorder_MeanAbsoluteDeviation	0.00021226	1.88E-05	1.88E-05
square_firstorder_Mean	0.006520593	6.07E-07	6.07E-07
square_firstorder_Median	0.000189363	1.83E-07	1.83E-07
square_firstorder_Minimum	3.33E-16	0.05110268	0.05110268
square_firstorder_Range	0.286372584	0.322991535	0.322991535
square_firstorder_RobustMeanAbsoluteDeviation	0.000587129	6.30E-07	6.30E-07
square_firstorder_RootMeanSquared	0.001301506	2.21E-05	2.21E-05
square_firstorder_Skewness	0.510355225	1.21E-10	1.21E-10
square_firstorder_TotalEnergy	2.19E-08	0.059073206	0.059073206
square_firstorder_Uniformity	8.94E-06	9.07E-06	9.07E-06
square_firstorder_Variance	2.86E-05	8.20E-05	8.20E-05
square_glcm_Autocorrelation	7.60E-07	5.87E-05	5.87E-05
square_glcm_ClusterProminence	0	0.001096791	0.001096791
square_glcm_ClusterShade	9.12E-13	0.000511643	0.000511643
square_glcm_ClusterTendency	3.75E-07	0.000117448	0.000117448
square_glcm_Contrast	9.02E-06	2.61E-06	2.61E-06
square_glcm_DifferenceAverage	9.06E-06	2.61E-06	2.61E-06
square_glcm_DifferenceEntropy	7.72E-05	2.61E-06	2.61E-06
square_glcm_DifferenceVariance	1.01E-05	2.61E-06	2.61E-06
square_glcm_Id	9.08E-06	2.61E-06	2.61E-06
square_glcm_Idm	9.07E-06	2.61E-06	2.61E-06
square_glcm_Idmn	0.000188058	2.36E-08	2.36E-08
square_glcm_Idn	0.000746338	1.65E-07	1.65E-07
square_glcm_Imc2	0.121885136	4.07E-06	4.07E-06
square_glcm_InverseVariance	9.11E-06	2.52E-06	2.52E-06
square_glcm_JointAverage	4.84E-06	3.35E-05	3.35E-05
square_glcm_JointEnergy	6.58E-06	5.83E-06	5.83E-06
square_glcm_JointEntropy	2.18E-05	1.27E-05	1.27E-05
square_glcm_MaximumProbability	1.35E-05	5.08E-06	5.08E-06
square_glcm_SumAverage	4.84E-06	3.35E-05	3.35E-05
square_glcm_SumEntropy	2.12E-05	1.45E-05	1.45E-05
square_glcm_SumSquares	5.05E-07	0.000107446	0.000107446
square_glrlm_GrayLevelNonUniformity	0.002538811	0.933587656	0.933587656
square_glrlm_GrayLevelNonUniformityNormalized	0.261993287	0.000771108	0.000771108
square_glrlm_GrayLevelVariance	3.01E-05	0.017293888	0.017293888
square_glrlm_HighGrayLevelRunEmphasis	0.002983172	0.003971812	0.003971812
square_glrlm_LongRunEmphasis	6.10E-05	1.26E-08	1.26E-08
square_glrlm_LongRunHighGrayLevelEmphasis	5.85E-05	9.73E-09	9.73E-09
square_glrlm_LongRunLowGrayLevelEmphasis	6.20E-05	1.26E-08	1.26E-08
square_glrlm_LowGrayLevelRunEmphasis	0.381075821	0.00230166	0.00230166
square_glrlm_RunEntropy	0.99601845	0.000153536	0.000153536
square_glrlm_RunLengthNonUniformity	0.00010865	0.040651642	0.040651642
square_glrlm_RunLengthNonUniformityNormalized	0.297745319	0.017893737	0.017893737
square_glrlm_RunPercentage	0.000359455	2.43E-07	2.43E-07
square_glrlm_RunVariance	0.000541925	9.32E-09	9.32E-09
square_glrlm_ShortRunEmphasis	0.164441882	0.131685857	0.131685857
square_glrlm_ShortRunHighGrayLevelEmphasis	1.09E-08	0.070615937	0.070615937
square_glrlm_ShortRunLowGrayLevelEmphasis	0.348450461	0.024572134	0.024572134
square_glszm_GrayLevelNonUniformity	0.002538811	0.933587656	0.933587656
square_glszm_GrayLevelNonUniformityNormalized	0.261993287	0.000771108	0.000771108
square_glszm_GrayLevelVariance	3.01E-05	0.017293888	0.017293888
square_glszm_HighGrayLevelZoneEmphasis	0.002983172	0.003971812	0.003971812
square_glszm_LargeAreaEmphasis	6.10E-05	1.26E-08	1.26E-08
square_glszm_LargeAreaHighGrayLevelEmphasis	5.85E-05	9.73E-09	9.73E-09
square_glszm_LargeAreaLowGrayLevelEmphasis	6.20E-05	1.26E-08	1.26E-08
square_glszm_LowGrayLevelZoneEmphasis	0.381075821	0.00230166	0.00230166
square_glszm_SizeZoneNonUniformity	0.00010865	0.040651642	0.040651642
square_glszm_SizeZoneNonUniformityNormalized	0.297745319	0.017893737	0.017893737
square_glszm_SmallAreaEmphasis	0.164441882	0.131685857	0.131685857
square_glszm_SmallAreaHighGrayLevelEmphasis	1.09E-08	0.070615937	0.070615937
square_glszm_SmallAreaLowGrayLevelEmphasis	0.348450461	0.024572134	0.024572134
square_glszm_ZoneEntropy	0.99601845	0.000153536	0.000153536
square_glszm_ZonePercentage	0.000359455	2.43E-07	2.43E-07
square_glszm_ZoneVariance	0.000541925	9.32E-09	9.32E-09
square_gldm_DependenceEntropy	1.63E-05	4.27E-06	4.27E-06
square_gldm_DependenceNonUniformity	0.007052564	2.67E-08	2.67E-08
square_gldm_DependenceNonUniformityNormalized	0.000741111	2.16E-07	2.16E-07
square_gldm_DependenceVariance	0.000741057	3.18E-07	3.18E-07
square_gldm_GrayLevelNonUniformity	0.007756479	7.85E-09	7.85E-09
square_gldm_GrayLevelVariance	4.87E-07	0.000107446	0.000107446
square_gldm_HighGrayLevelEmphasis	9.56E-07	5.52E-05	5.52E-05
square_gldm_LargeDependenceEmphasis	0.000372548	2.34E-07	2.34E-07
square_gldm_LargeDependenceHighGrayLevelEmphasis	5.78E-07	0.000120978	0.000120978
square_gldm_LargeDependenceLowGrayLevelEmphasis	1.54E-05	3.34E-06	3.34E-06
square_gldm_LowGrayLevelEmphasis	1.56E-05	1.00E-05	1.00E-05
square_gldm_SmallDependenceEmphasis	0.000750818	4.32E-07	4.32E-07
square_gldm_SmallDependenceHighGrayLevelEmphasis	1.22E-06	4.30E-05	4.30E-05
square_gldm_SmallDependenceLowGrayLevelEmphasis	6.50E-06	0.001343764	0.001343764
square_ngtdm_Busyness	0.005200574	0.001184006	0.001184006
square_ngtdm_Complexity	1.59E-07	0.000271317	0.000271317
square_ngtdm_Contrast	9.82E-10	1.23E-06	1.23E-06
squareroot_firstorder_10Percentile	0.20959066	3.11E-07	3.11E-07
squareroot_firstorder_90Percentile	0.352830554	1.38E-07	1.38E-07
squareroot_firstorder_Energy	0.018449653	0.1053318	0.1053318
squareroot_firstorder_Entropy	0.392411107	0.020952585	0.020952585
squareroot_firstorder_InterquartileRange	0.621167688	0.166867764	0.166867764
squareroot_firstorder_Kurtosis	0.090332213	0.004051305	0.004051305
squareroot_firstorder_Maximum	0.964150663	0.100214502	0.100214502
squareroot_firstorder_MeanAbsoluteDeviation	0.301179981	0.4174453	0.4174453
squareroot_firstorder_Mean	0.883000392	1.90E-08	1.90E-08
squareroot_firstorder_Median	0.91134525	1.58E-08	1.58E-08
squareroot_firstorder_Minimum	0	0.05110268	0.05110268
squareroot_firstorder_Range	0.480615534	0.78626404	0.78626404
squareroot_firstorder_RobustMeanAbsoluteDeviation	0.540398187	0.537908846	0.537908846
squareroot_firstorder_RootMeanSquared	0.71847315	2.90E-08	2.90E-08
squareroot_firstorder_Skewness	0.452178037	7.35E-05	7.35E-05
squareroot_firstorder_TotalEnergy	0.018449653	0.1053318	0.1053318
squareroot_firstorder_Uniformity	0.145776164	0.010229998	0.010229998
squareroot_firstorder_Variance	0.04393557	0.475378305	0.475378305
squareroot_glcm_Autocorrelation	0.237960939	1.43E-06	1.43E-06
squareroot_glcm_ClusterProminence	0.001662738	0.470908362	0.470908362
squareroot_glcm_ClusterShade	0.00632614	0.002047329	0.002047329
squareroot_glcm_ClusterTendency	0.160505326	0.390068587	0.390068587
squareroot_glcm_Contrast	0.19826587	0.053908417	0.053908417
squareroot_glcm_Correlation	0.304204132	0.520069582	0.520069582
squareroot_glcm_DifferenceAverage	0.229567587	0.050239774	0.050239774
squareroot_glcm_DifferenceEntropy	0.251312599	0.032158313	0.032158313
squareroot_glcm_DifferenceVariance	0.240466045	0.039753238	0.039753238
squareroot_glcm_Id	0.240694016	0.049068036	0.049068036
squareroot_glcm_Idm	0.236225491	0.049533708	0.049533708
squareroot_glcm_Idn	0.656544572	0.164972457	0.164972457
squareroot_glcm_Imc1	0.764495918	0.938346468	0.938346468
squareroot_glcm_Imc2	0.119824843	0.055135266	0.055135266
squareroot_glcm_InverseVariance	0.259459809	0.047217217	0.047217217
squareroot_glcm_JointAverage	0.592164027	6.95E-08	6.95E-08
squareroot_glcm_JointEnergy	0.292714081	0.004456709	0.004456709
squareroot_glcm_JointEntropy	0.930547208	0.008098402	0.008098402
squareroot_glcm_MaximumProbability	0.170463238	0.004718562	0.004718562
squareroot_glcm_SumAverage	0.592164027	6.95E-08	6.95E-08
squareroot_glcm_SumEntropy	0.793239622	0.008839499	0.008839499
squareroot_glcm_SumSquares	0.150624182	0.383064832	0.383064832
squareroot_glrlm_GrayLevelNonUniformity	0.016684626	5.16E-08	5.16E-08
squareroot_glrlm_GrayLevelNonUniformityNormalized	0.526696588	0.042706606	0.042706606
squareroot_glrlm_GrayLevelVariance	0.193228579	0.299523751	0.299523751
squareroot_glrlm_HighGrayLevelRunEmphasis	0.369469744	3.55E-06	3.55E-06
squareroot_glrlm_LongRunEmphasis	1.72E-08	0.00060114	0.00060114
squareroot_glrlm_LongRunHighGrayLevelEmphasis	0.034842903	0.001154281	0.001154281
squareroot_glrlm_LongRunLowGrayLevelEmphasis	2.44E-13	2.43E-06	2.43E-06
squareroot_glrlm_LowGrayLevelRunEmphasis	0.113648689	3.26E-09	3.26E-09
squareroot_glrlm_RunEntropy	0.773763098	0.865216497	0.865216497
squareroot_glrlm_RunLengthNonUniformity	0.086404689	1.89E-09	1.89E-09
squareroot_glrlm_RunLengthNonUniformityNormalized	0.031982728	0.111710463	0.111710463
squareroot_glrlm_RunPercentage	0.190615868	0.026252701	0.026252701
squareroot_glrlm_RunVariance	3.40E-11	5.19E-05	5.19E-05
squareroot_glrlm_ShortRunEmphasis	0.246656091	0.002080159	0.002080159
squareroot_glrlm_ShortRunHighGrayLevelEmphasis	0.169747645	0.000384575	0.000384575
squareroot_glrlm_ShortRunLowGrayLevelEmphasis	0.165993608	3.01E-10	3.01E-10
squareroot_glszm_GrayLevelNonUniformity	0.016684626	5.16E-08	5.16E-08
squareroot_glszm_GrayLevelNonUniformityNormalized	0.526696588	0.042706606	0.042706606
squareroot_glszm_GrayLevelVariance	0.193228579	0.299523751	0.299523751
squareroot_glszm_HighGrayLevelZoneEmphasis	0.369469744	3.55E-06	3.55E-06
squareroot_glszm_LargeAreaEmphasis	1.72E-08	0.00060114	0.00060114
squareroot_glszm_LargeAreaHighGrayLevelEmphasis	0.034842903	0.001154281	0.001154281
squareroot_glszm_LargeAreaLowGrayLevelEmphasis	2.44E-13	2.43E-06	2.43E-06
squareroot_glszm_LowGrayLevelZoneEmphasis	0.113648689	3.26E-09	3.26E-09
squareroot_glszm_SizeZoneNonUniformity	0.086404689	1.89E-09	1.89E-09
squareroot_glszm_SizeZoneNonUniformityNormalized	0.031982728	0.111710463	0.111710463
squareroot_glszm_SmallAreaEmphasis	0.246656091	0.002080159	0.002080159
squareroot_glszm_SmallAreaHighGrayLevelEmphasis	0.169747645	0.000384575	0.000384575
squareroot_glszm_SmallAreaLowGrayLevelEmphasis	0.165993608	3.01E-10	3.01E-10
squareroot_glszm_ZoneEntropy	0.773763098	0.865216497	0.865216497
squareroot_glszm_ZonePercentage	0.190615868	0.026252701	0.026252701
squareroot_glszm_ZoneVariance	3.40E-11	5.19E-05	5.19E-05
squareroot_gldm_DependenceEntropy	0.872041626	0.008394129	0.008394129
squareroot_gldm_DependenceNonUniformity	0.003884664	6.33E-08	6.33E-08
squareroot_gldm_DependenceNonUniformityNormalized	0.319842866	0.00704855	0.00704855
squareroot_gldm_DependenceVariance	0.135055696	0.147340907	0.147340907
squareroot_gldm_GrayLevelNonUniformity	0.001465762	4.67E-09	4.67E-09
squareroot_gldm_GrayLevelVariance	0.17266075	0.411318232	0.411318232
squareroot_gldm_HighGrayLevelEmphasis	0.239601022	1.47E-06	1.47E-06
squareroot_gldm_LargeDependenceEmphasis	0.24929118	0.018400567	0.018400567
squareroot_gldm_LargeDependenceHighGrayLevelEmphasis	0.215136656	1.40E-06	1.40E-06
squareroot_gldm_LargeDependenceLowGrayLevelEmphasis	0.003215187	5.63E-06	5.63E-06
squareroot_gldm_LowGrayLevelEmphasis	0.005684241	4.74E-06	4.74E-06
squareroot_gldm_SmallDependenceEmphasis	0.062358385	0.270996372	0.270996372
squareroot_gldm_SmallDependenceHighGrayLevelEmphasis	0.33881839	2.52E-06	2.52E-06
squareroot_gldm_SmallDependenceLowGrayLevelEmphasis	0.008594312	5.26E-06	5.26E-06
squareroot_ngtdm_Busyness	0.001509167	1.93E-09	1.93E-09
squareroot_ngtdm_Coarseness	0.004569185	3.57E-08	3.57E-08
squareroot_ngtdm_Contrast	0.697626002	0.148596184	0.148596184
squareroot_ngtdm_Strength	0.001846417	1.37E-06	1.37E-06
logarithm_firstorder_10Percentile	0.060678504	9.16E-09	9.16E-09
logarithm_firstorder_90Percentile	0.925484383	2.02E-08	2.02E-08
logarithm_firstorder_Energy	0.015128334	0.002798206	0.002798206
logarithm_firstorder_Entropy	0.355683489	0.004215986	0.004215986
logarithm_firstorder_InterquartileRange	0.278139251	0.000185003	0.000185003
logarithm_firstorder_Kurtosis	0.001407248	0.000228956	0.000228956
logarithm_firstorder_Maximum	0.969518145	0.060254795	0.060254795
logarithm_firstorder_MeanAbsoluteDeviation	0.293962365	0.000145549	0.000145549
logarithm_firstorder_Mean	0.44120136	1.51E-09	1.51E-09
logarithm_firstorder_Median	0.272061477	1.26E-09	1.26E-09
logarithm_firstorder_Minimum	0	0.05110268	0.05110268
logarithm_firstorder_Range	0.010464667	0.640187662	0.640187662
logarithm_firstorder_RobustMeanAbsoluteDeviation	0.259966739	1.55E-05	1.55E-05
logarithm_firstorder_RootMeanSquared	0.550000528	2.03E-09	2.03E-09
logarithm_firstorder_Skewness	0.410832032	0.00063042	0.00063042
logarithm_firstorder_TotalEnergy	0.015128334	0.002798206	0.002798206
logarithm_firstorder_Uniformity	0.22385715	0.012349117	0.012349117
logarithm_firstorder_Variance	0.089942991	7.87E-05	7.87E-05
logarithm_glcm_Autocorrelation	0.439450868	0.000910701	0.000910701
logarithm_glcm_ClusterProminence	0.065429501	0.006539306	0.006539306
logarithm_glcm_ClusterShade	0.019259679	0.15658766	0.15658766
logarithm_glcm_ClusterTendency	0.139680767	0.000343232	0.000343232
logarithm_glcm_Contrast	0.140953562	0.000174235	0.000174235
logarithm_glcm_Correlation	0.101945039	0.212729915	0.212729915
logarithm_glcm_DifferenceAverage	0.512317782	0.000106122	0.000106122
logarithm_glcm_DifferenceEntropy	0.757660901	0.00027027	0.00027027
logarithm_glcm_DifferenceVariance	0.231990151	0.000279212	0.000279212
logarithm_glcm_Id	0.638007793	9.68E-05	9.68E-05
logarithm_glcm_Idm	0.566589603	9.94E-05	9.94E-05
logarithm_glcm_Idmn	0.17769604	0.012833715	0.012833715
logarithm_glcm_Idn	0.526713354	0.000127047	0.000127047
logarithm_glcm_Imc1	0.456595716	0.059767434	0.059767434
logarithm_glcm_Imc2	0.011225225	0.051700629	0.051700629
logarithm_glcm_InverseVariance	0.935687389	9.19E-05	9.19E-05
logarithm_glcm_JointAverage	0.756261316	0.000254371	0.000254371
logarithm_glcm_JointEnergy	0.328216159	0.005310919	0.005310919
logarithm_glcm_JointEntropy	0.663240479	0.001164941	0.001164941
logarithm_glcm_MCC	0.050642324	0.173360095	0.173360095
logarithm_glcm_MaximumProbability	0.68575537	0.038976208	0.038976208
logarithm_glcm_SumAverage	0.756261316	0.000254371	0.000254371
logarithm_glcm_SumEntropy	0.486712806	0.001923626	0.001923626
logarithm_glcm_SumSquares	0.136040469	0.00032524	0.00032524
logarithm_glrlm_GrayLevelNonUniformity	0.01266909	7.85E-09	7.85E-09
logarithm_glrlm_GrayLevelNonUniformityNormalized	0.046629822	0.026352613	0.026352613
logarithm_glrlm_GrayLevelVariance	0.319505538	0.056366298	0.056366298
logarithm_glrlm_HighGrayLevelRunEmphasis	0.237169795	0.001193282	0.001193282
logarithm_glrlm_LongRunEmphasis	0.000837458	0.003148581	0.003148581
logarithm_glrlm_LongRunHighGrayLevelEmphasis	0.007041766	2.95E-05	2.95E-05
logarithm_glrlm_LongRunLowGrayLevelEmphasis	5.21E-14	0.032252523	0.032252523
logarithm_glrlm_LowGrayLevelRunEmphasis	0.019368539	0.000389586	0.000389586
logarithm_glrlm_RunEntropy	0.743364181	0.042776181	0.042776181
logarithm_glrlm_RunLengthNonUniformity	0.000841626	1.92E-08	1.92E-08
logarithm_glrlm_RunLengthNonUniformityNormalized	0.394119923	4.76E-05	4.76E-05
logarithm_glrlm_RunPercentage	0.593039766	0.00014216	0.00014216
logarithm_glrlm_RunVariance	0.000101681	0.006950052	0.006950052
logarithm_glrlm_ShortRunEmphasis	0.381127063	0.000154962	0.000154962
logarithm_glrlm_ShortRunHighGrayLevelEmphasis	0.20658359	0.357062658	0.357062658
logarithm_glrlm_ShortRunLowGrayLevelEmphasis	0.000754779	0.000368697	0.000368697
logarithm_glszm_GrayLevelNonUniformity	0.01266909	7.85E-09	7.85E-09
logarithm_glszm_GrayLevelNonUniformityNormalized	0.046629822	0.026352613	0.026352613
logarithm_glszm_GrayLevelVariance	0.319505538	0.056366298	0.056366298
logarithm_glszm_HighGrayLevelZoneEmphasis	0.237169795	0.001193282	0.001193282
logarithm_glszm_LargeAreaEmphasis	0.000837458	0.003148581	0.003148581
logarithm_glszm_LargeAreaHighGrayLevelEmphasis	0.007041766	2.95E-05	2.95E-05
logarithm_glszm_LargeAreaLowGrayLevelEmphasis	5.21E-14	0.032252523	0.032252523
logarithm_glszm_LowGrayLevelZoneEmphasis	0.019368539	0.000389586	0.000389586
logarithm_glszm_SizeZoneNonUniformity	0.000841626	1.92E-08	1.92E-08
logarithm_glszm_SizeZoneNonUniformityNormalized	0.394119923	4.76E-05	4.76E-05
logarithm_glszm_SmallAreaEmphasis	0.381127063	0.000154962	0.000154962
logarithm_glszm_SmallAreaHighGrayLevelEmphasis	0.20658359	0.357062658	0.357062658
logarithm_glszm_SmallAreaLowGrayLevelEmphasis	0.000754779	0.000368697	0.000368697
logarithm_glszm_ZoneEntropy	0.743364181	0.042776181	0.042776181
logarithm_glszm_ZonePercentage	0.593039766	0.00014216	0.00014216
logarithm_glszm_ZoneVariance	0.000101681	0.006950052	0.006950052
logarithm_gldm_DependenceEntropy	0.447319366	0.001051548	0.001051548
logarithm_gldm_DependenceNonUniformity	0.007517145	7.59E-07	7.59E-07
logarithm_gldm_DependenceNonUniformityNormalized	0.912059452	0.000553477	0.000553477
logarithm_gldm_DependenceVariance	0.668914318	0.000152404	0.000152404
logarithm_gldm_GrayLevelNonUniformity	0.012657659	4.12E-06	4.12E-06
logarithm_gldm_GrayLevelVariance	0.128553909	0.000281276	0.000281276
logarithm_gldm_HighGrayLevelEmphasis	0.455608709	0.000981633	0.000981633
logarithm_gldm_LargeDependenceEmphasis	0.795413787	0.000168578	0.000168578
logarithm_gldm_LargeDependenceHighGrayLevelEmphasis	0.458604675	0.000370686	0.000370686
logarithm_gldm_LargeDependenceLowGrayLevelEmphasis	1.50E-06	0.000249299	0.000249299
logarithm_gldm_LowGrayLevelEmphasis	1.60E-05	0.000128329	0.000128329
logarithm_gldm_SmallDependenceEmphasis	0.213850787	6.53E-05	6.53E-05
logarithm_gldm_SmallDependenceHighGrayLevelEmphasis	0.795584645	0.011738998	0.011738998
logarithm_gldm_SmallDependenceLowGrayLevelEmphasis	0.000312625	0.000117453	0.000117453
logarithm_ngtdm_Busyness	0.0001378	1.54E-09	1.54E-09
logarithm_ngtdm_Coarseness	0.002760471	2.00E-08	2.00E-08
logarithm_ngtdm_Complexity	0.41386868	0.032114903	0.032114903
logarithm_ngtdm_Contrast	0.017073807	0.00084719	0.00084719
logarithm_ngtdm_Strength	0.001200233	1.76E-08	1.76E-08
exponential_firstorder_10Percentile	0.002755075	8.19E-06	8.19E-06
exponential_firstorder_90Percentile	0.000279653	2.59E-06	2.59E-06
exponential_firstorder_Energy	2.56E-09	0.50268051	0.50268051
exponential_firstorder_Entropy	2.88E-13	0.250289408	0.250289408
exponential_firstorder_InterquartileRange	2.10E-05	4.32E-07	4.32E-07
exponential_firstorder_Maximum	0.000433132	0.138316719	0.138316719
exponential_firstorder_MeanAbsoluteDeviation	4.33E-05	4.04E-05	4.04E-05
exponential_firstorder_Mean	0.006265963	1.70E-06	1.70E-06
exponential_firstorder_Median	0.001519948	1.83E-07	1.83E-07
exponential_firstorder_Minimum	0	0.05110268	0.05110268
exponential_firstorder_Range	0.000428695	0.13930901	0.13930901
exponential_firstorder_RobustMeanAbsoluteDeviation	3.33E-05	1.02E-06	1.02E-06
exponential_firstorder_RootMeanSquared	0.001237829	1.94E-05	1.94E-05
exponential_firstorder_TotalEnergy	2.56E-09	0.50268051	0.50268051
exponential_firstorder_Uniformity	1.38E-14	0.250289408	0.250289408
exponential_firstorder_Variance	4.24E-14	0.00015751	0.00015751
exponential_glcm_Autocorrelation	0	0.257297379	0.257297379
exponential_glcm_ClusterShade	0	0.268062638	0.268062638
exponential_glcm_ClusterTendency	0	0.260851956	0.260851956
exponential_glcm_Contrast	1.82E-14	0.220406621	0.220406621
exponential_glcm_DifferenceAverage	2.96E-14	0.220406621	0.220406621
exponential_glcm_DifferenceEntropy	5.64E-13	0.220406621	0.220406621
exponential_glcm_DifferenceVariance	2.02E-14	0.220406621	0.220406621
exponential_glcm_Id	3.50E-14	0.220406621	0.220406621
exponential_glcm_Idm	3.28E-14	0.220406621	0.220406621
exponential_glcm_Idmn	7.98E-13	0.199000689	0.199000689
exponential_glcm_Idn	3.10E-12	0.214128757	0.214128757
exponential_glcm_Imc2	2.53E-11	0.268062638	0.268062638
exponential_glcm_InverseVariance	4.60E-14	0.220406621	0.220406621
exponential_glcm_JointAverage	2.11E-15	0.250289408	0.250289408
exponential_glcm_JointEnergy	4.36E-14	0.236676011	0.236676011
exponential_glcm_JointEntropy	7.81E-13	0.236676011	0.236676011
exponential_glcm_MaximumProbability	3.89E-14	0.236676011	0.236676011
exponential_glcm_SumAverage	2.11E-15	0.250289408	0.250289408
exponential_glcm_SumEntropy	8.59E-13	0.236676011	0.236676011
exponential_glcm_SumSquares	0	0.253776554	0.253776554
exponential_glrlm_GrayLevelNonUniformity	0.250995864	3.15E-13	3.15E-13
exponential_glrlm_GrayLevelNonUniformityNormalized	2.55E-10	0.271718869	0.271718869
exponential_glrlm_GrayLevelVariance	0	0.275409103	0.275409103
exponential_glrlm_HighGrayLevelRunEmphasis	0	0.268062638	0.268062638
exponential_glrlm_LongRunEmphasis	0.002499791	0.000411577	0.000411577
exponential_glrlm_LongRunHighGrayLevelEmphasis	0.002483619	0.000411577	0.000411577
exponential_glrlm_LongRunLowGrayLevelEmphasis	0.002503592	0.000411577	0.000411577
exponential_glrlm_LowGrayLevelRunEmphasis	8.75E-12	0.271718869	0.271718869
exponential_glrlm_RunEntropy	0.844866823	1.29E-05	1.29E-05
exponential_glrlm_RunLengthNonUniformity	5.22E-08	0.001343764	0.001343764
exponential_glrlm_RunPercentage	0.106707393	0.027492032	0.027492032
exponential_glrlm_RunVariance	6.99E-05	0.000783279	0.000783279
exponential_glszm_GrayLevelNonUniformity	0.250995864	3.15E-13	3.15E-13
exponential_glszm_GrayLevelNonUniformityNormalized	2.55E-10	0.271718869	0.271718869
exponential_glszm_GrayLevelVariance	0	0.275409103	0.275409103
exponential_glszm_HighGrayLevelZoneEmphasis	0	0.268062638	0.268062638
exponential_glszm_LargeAreaEmphasis	0.002499791	0.000411577	0.000411577
exponential_glszm_LargeAreaHighGrayLevelEmphasis	0.002483619	0.000411577	0.000411577
exponential_glszm_LargeAreaLowGrayLevelEmphasis	0.002503592	0.000411577	0.000411577
exponential_glszm_LowGrayLevelZoneEmphasis	8.75E-12	0.271718869	0.271718869
exponential_glszm_SizeZoneNonUniformity	5.22E-08	0.001343764	0.001343764
exponential_glszm_ZoneEntropy	0.844866823	1.29E-05	1.29E-05
exponential_glszm_ZonePercentage	0.106707393	0.027492032	0.027492032
exponential_glszm_ZoneVariance	6.99E-05	0.000783279	0.000783279
exponential_gldm_DependenceEntropy	3.15E-06	0.00045908	0.00045908
exponential_gldm_DependenceNonUniformity	0.008059544	1.20E-07	1.20E-07
exponential_gldm_DependenceNonUniformityNormalized	0.091951535	0.015996208	0.015996208
exponential_gldm_DependenceVariance	0.070829386	0.052743823	0.052743823
exponential_gldm_GrayLevelNonUniformity	0.008475099	1.15E-07	1.15E-07
exponential_gldm_GrayLevelVariance	0	0.250289408	0.250289408
exponential_gldm_HighGrayLevelEmphasis	0	0.253776554	0.253776554
exponential_gldm_LargeDependenceEmphasis	0.110797366	0.023230888	0.023230888
exponential_gldm_LargeDependenceHighGrayLevelEmphasis	1.81E-13	0.01834133	0.01834133
exponential_gldm_LargeDependenceLowGrayLevelEmphasis	6.36E-07	0.00045908	0.00045908
exponential_gldm_LowGrayLevelEmphasis	1.47E-14	0.250289408	0.250289408
exponential_gldm_SmallDependenceEmphasis	0.013412152	0.001069098	0.001069098
exponential_gldm_SmallDependenceHighGrayLevelEmphasis	0	0.000379007	0.000379007
exponential_gldm_SmallDependenceLowGrayLevelEmphasis	0.40974477	0.003526531	0.003526531
exponential_ngtdm_Busyness	6.78E-13	0.334867638	0.334867638
exponential_ngtdm_Complexity	0	0.226815419	0.226815419
exponential_ngtdm_Contrast	0	0.223594597	0.223594597
