# Supplementary material for: Ultrasound radiomics based on axillary lymph nodes images for predicting lymph node metastasis in breast cancer
Source: Front Oncol. 2023 Oct 26;13:1217309. doi: 10.3389/fonc.2023.1217309 (PMC10641324; doi:10.3389/fonc.2023.1217309)
Supplement: Supplementary file 7 [file Table_1.xlsx]

## Sheet: RadiomicsClinicalAddDoctor20230
ID	Label	Group	Signature_ALL	er	pr	her2	size	age	er01	pr01	her201	hr	tn	size01	grouper	grouphr	grouptn	grouppr	groupher2	groupsize	doctor1	doctor2
1113968-1.jpg	0	Test	-2.46526	er-	pr-	her2+	≤3cm	47	0	0	1	0	0	0	tester0	testhr0	testtn0	testpr0	testher21	testsize0	0	0
1118867-1.jpg	0	Test	-5.40882	er-	pr+	her2+	≤3cm	66	0	1	1	0	0	0	tester0	testhr0	testtn0	testpr1	testher21	testsize0	0	0
1123604-1.jpg	1	Test	3.26181	er-	pr-	her2+	＞3cm	50	0	0	1	0	0	1	tester0	testhr0	testtn0	testpr0	testher21	testsize1	1	1
1232336-1.jpg	1	Test	3.49416	er-	pr-	her2+	＞3cm	52	0	0	1	0	0	1	tester0	testhr0	testtn0	testpr0	testher21	testsize1	1	0
1320051-1.jpg	1	Test	3.4336	er+	pr+	her2+	＞3cm	45	1	1	1	0	0	1	tester1	testhr0	testtn0	testpr1	testher21	testsize1	1	1
1373127-2.jpg	1	Test	1.35733	er-	pr-	her2+	≤3cm	56	0	0	1	0	0	0	tester0	testhr0	testtn0	testpr0	testher21	testsize0	1	1
1378251-1.jpg	0	Test	-0.292215	er+	pr-	her2+	≤3cm	58	1	0	1	0	0	0	tester1	testhr0	testtn0	testpr0	testher21	testsize0	0	0
1402578-1.jpg	1	Test	2.81322	er-	pr-	her2+	≤3cm	57	0	0	1	0	0	0	tester0	testhr0	testtn0	testpr0	testher21	testsize0	1	1
1566279-1.jpg	1	Test	1.09128	er+	pr+	her2+	＞3cm	48	1	1	1	0	0	1	tester0	testhr0	testtn0	testpr1	testher21	testsize1	1	1
1570768-1.jpg	0	Test	-0.565066	er-	pr-	her2+	＞3cm	45	0	0	1	0	0	1	tester0	testhr0	testtn0	testpr0	testher21	testsize1	0	0
1589469-1.jpg	1	Test	1.65214	er-	pr-	her2+	＞3cm	36	0	0	1	0	0	1	tester0	testhr0	testtn0	testpr0	testher21	testsize1	1	1
1605791-1.jpg	1	Test	1.35778	er+	pr-	her2+	≤3cm	52	1	0	1	0	0	0	tester0	testhr0	testtn0	testpr0	testher21	testsize0	0	1
1618739-1.jpg	1	Test	2.76441	er+	pr+	her2+	＞3cm	76	1	1	1	0	0	1	tester1	testhr0	testtn0	testpr1	testher21	testsize1	1	1
1622051-1.jpg	1	Test	2.24412	er-	pr-	her2+	≤3cm	62	0	0	1	0	0	0	tester0	testhr0	testtn0	testpr0	testher21	testsize0	1	1
1622328-1.jpg	1	Test	-0.31789	er-	pr-	her2+	＞3cm	59	0	0	1	0	0	1	tester0	testhr0	testtn0	testpr0	testher21	testsize1	0	0
1653846-2.jpg	1	Test	-0.685693	er+	pr-	her2+	≤3cm	32	1	0	1	0	0	0	tester1	testhr0	testtn0	testpr0	testher21	testsize0	1	1
1688297-1.jpg	0	Test	0.559665	er-	pr-	her2+	＞3cm	41	0	0	1	0	0	1	tester0	testhr0	testtn0	testpr0	testher21	testsize1	0	0
1727001-2.jpg	1	Test	2.66019	er-	pr-	her2+	≤3cm	46	0	0	1	0	0	0	tester0	testhr0	testtn0	testpr0	testher21	testsize0	1	1
1731822-1.jpg	1	Test	0.483617	er+	pr+	her2+	＞3cm	37	1	1	1	0	0	1	tester1	testhr0	testtn0	testpr1	testher21	testsize1	0	0
1759295-1.jpg	1	Test	-0.0965761	er+	pr+	her2+	≤3cm	59	1	1	1	0	0	0	tester1	testhr0	testtn0	testpr1	testher21	testsize0	0	0
1763610-1.jpg	1	Test	0.923633	er-	pr-	her2+	＞3cm	59	0	0	1	0	0	1	tester0	testhr0	testtn0	testpr0	testher21	testsize1	0	1
1773085-1.jpg	1	Test	3.38381	er-	pr-	her2+	＞3cm	55	0	0	1	0	0	1	tester0	testhr0	testtn0	testpr0	testher21	testsize1	1	1
1797029-1.jpg	1	Test	-0.634429	er+	pr+	her2+	≤3cm	33	1	1	1	0	0	0	tester1	testhr0	testtn0	testpr1	testher21	testsize0	1	1
1528585-1.jpg	1	Test	2.51098	er+	pr+	her2-	≤3cm	71	1	1	0	1	0	0	tester1	testhr1	testtn0	testpr1	testher20	testsize0	1	1
1566186-1.jpg	1	Test	2.83662	er+	pr+	her2-	≤3cm	59	1	1	0	1	0	0	tester1	testhr1	testtn0	testpr1	testher20	testsize0	1	1
1574405-1.jpg	1	Test	-0.250074	er+	pr+	her2-	＞3cm	61	1	1	0	1	0	1	tester1	testhr1	testtn0	testpr1	testher20	testsize1	0	1
1604057-1.jpg	0	Test	-0.523611	er+	pr+	her2-	≤3cm	67	1	1	0	1	0	0	tester1	testhr1	testtn0	testpr1	testher20	testsize0	1	0
1642983-1.jpg	1	Test	3.05564	er+	pr+	her2-	＞3cm	52	1	1	0	1	0	1	tester1	testhr1	testtn0	testpr1	testher20	testsize1	1	1
1666565-1.jpg	1	Test	2.0191	er+	pr-	her2-	≤3cm	47	1	0	0	1	0	0	tester1	testhr1	testtn0	testpr0	testher20	testsize0	0	0
1682367-1.jpg	0	Test	0.284522	er+	pr+	her2-	≤3cm	47	1	1	0	1	0	0	tester1	testhr1	testtn0	testpr1	testher20	testsize0	0	1
1733931-2.jpg	1	Test	-0.0320347	er+	pr+	her2-	≤3cm	39	1	1	0	1	0	0	tester1	testhr1	testtn0	testpr1	testher20	testsize0	0	0
1761297-1.jpg	1	Test	1.49974	er+	pr+	her2-	＞3cm	49	1	1	0	1	0	1	tester1	testhr1	testtn0	testpr1	testher20	testsize1	0	0
1786472-3.jpg	0	Test	0.887842	er-	pr+	her2-	＞3cm	59	0	1	0	1	0	1	tester0	testhr1	testtn0	testpr1	testher20	testsize1	1	0
1787135-2.jpg	0	Test	-2.09524	er+	pr+	her2-	≤3cm	49	1	1	0	1	0	0	tester1	testhr1	testtn0	testpr1	testher20	testsize0	0	0
1790966-1.jpg	1	Test	2.17271	er+	pr+	her2-	≤3cm	45	1	1	0	1	0	0	tester1	testhr1	testtn0	testpr1	testher20	testsize0	1	1
1796582-1.jpg	1	Test	0.602696	er+	pr+	her2-	≤3cm	73	1	1	0	1	0	0	tester1	testhr1	testtn0	testpr1	testher20	testsize0	1	1
zhangmeihong-1.jpg	0	Test	-3.25131	er+	pr+	her2-	＞3cm	40	1	1	0	1	0	1	tester1	testhr1	testtn0	testpr1	testher20	testsize1	0	1
1038429-1.jpg	1	Train	2.2702	er+	pr+	her2+	＞3cm	46	1	1	1	0	0	1	trainer1	trainhr0	traintn0	trainpr1	trainher21	trainsize1	0	1
1191257-1.jpg	1	Train	4.04955	er+	pr+	her2+	≤3cm	54	1	1	1	0	0	0	trainer1	trainhr0	traintn0	trainpr1	trainher21	trainsize0	1	1
1229005-1.jpg	1	Train	2.03385	er-	pr+	her2+	≤3cm	63	0	1	1	0	0	0	trainer0	trainhr0	traintn0	trainpr1	trainher21	trainsize0	1	1
1239151-1.jpg	1	Train	3.08066	er-	pr-	her2+	≤3cm	54	0	0	1	0	0	0	trainer0	trainhr0	traintn0	trainpr0	trainher21	trainsize0	1	1
1241657-1.jpg	1	Train	5.44673	er-	pr+	her2+	＞3cm	45	0	1	1	0	0	1	trainer0	trainhr0	traintn0	trainpr1	trainher21	trainsize1	1	1
1269169-1.jpg	1	Train	0.447212	er+	pr-	her2+	≤3cm	42	1	0	1	0	0	0	trainer1	trainhr0	traintn0	trainpr0	trainher21	trainsize0	1	0
1298809-1.jpg	1	Train	2.26971	er+	pr+	her2+	＞3cm	40	1	1	1	0	0	1	trainer1	trainhr0	traintn0	trainpr1	trainher21	trainsize1	1	1
1331039-1.jpg	1	Train	3.15086	er-	pr-	her2+	＞3cm	57	0	0	1	0	0	1	trainer0	trainhr0	traintn0	trainpr0	trainher21	trainsize1	1	1
1364074-2.jpg	0	Train	-0.519713	er-	pr-	her2+	≤3cm	52	0	0	1	0	0	0	trainer0	trainhr0	traintn0	trainpr0	trainher21	trainsize0	0	0
1404836-2.jpg	0	Train	-1.6627	er-	pr-	her2+	≤3cm	45	0	0	1	0	0	0	trainer0	trainhr0	traintn0	trainpr0	trainher21	trainsize0	1	0
1404939-1.jpg	0	Train	-2.54655	er-	pr-	her2+	≤3cm	55	0	0	1	0	0	0	trainer0	trainhr0	traintn0	trainpr0	trainher21	trainsize0	0	0
1406351-4.jpg	1	Train	2.60925	er-	pr-	her2+	＞3cm	52	0	0	1	0	0	1	trainer0	trainhr0	traintn0	trainpr0	trainher21	trainsize1	1	1
1448501-1.jpg	1	Train	2.61563	er+	pr+	her2+	≤3cm	80	1	1	1	0	0	0	trainer0	trainhr0	traintn0	trainpr1	trainher21	trainsize0	1	1
1513117-1.jpg	0	Train	-0.171687	er+	pr+	her2+	≤3cm	44	1	1	1	0	0	0	trainer0	trainhr0	traintn0	trainpr1	trainher21	trainsize0	0	0
1520781-1.jpg	1	Train	4.5235	er+	pr+	her2+	＞3cm	64	1	1	1	0	0	1	trainer0	trainhr0	traintn0	trainpr1	trainher21	trainsize1	1	1
1563158-1.jpg	1	Train	-0.201284	er-	pr-	her2+	＞3cm	59	0	0	1	0	0	1	trainer0	trainhr0	traintn0	trainpr0	trainher21	trainsize1	1	0
1603922-1.jpg	0	Train	0.862469	er+	pr+	her2+	＞3cm	56	1	1	1	0	0	1	trainer0	trainhr0	traintn0	trainpr1	trainher21	trainsize1	0	0
1611526-1.jpg	1	Train	3.54015	er-	pr-	her2+	≤3cm	52	0	0	1	0	0	0	trainer0	trainhr0	traintn0	trainpr0	trainher21	trainsize0	1	1
1618037-1.jpg	1	Train	0.704869	er+	pr+	her2+	≤3cm	58	1	1	1	0	0	0	trainer0	trainhr0	traintn0	trainpr1	trainher21	trainsize0	0	0
1625384-1.jpg	0	Train	-1.19752	er+	pr-	her2+	＞3cm	71	1	0	1	0	0	1	trainer1	trainhr0	traintn0	trainpr0	trainher21	trainsize1	1	0
1657690-1.jpg	1	Train	2.04972	er-	pr-	her2+	＞3cm	40	0	0	1	0	0	1	trainer0	trainhr0	traintn0	trainpr0	trainher21	trainsize1	1	1
1679459-1.jpg	1	Train	3.46474	er-	pr-	her2+	＞3cm	54	0	0	1	0	0	1	trainer0	trainhr0	traintn0	trainpr0	trainher21	trainsize1	1	1
1688841-1.jpg	1	Train	1.19624	er+	pr+	her2+	＞3cm	49	1	1	1	0	0	1	trainer1	trainhr0	traintn0	trainpr1	trainher21	trainsize1	1	0
1692752-1.jpg	1	Train	2.30416	er-	pr-	her2+	＞3cm	74	0	0	1	0	0	1	trainer0	trainhr0	traintn0	trainpr0	trainher21	trainsize1	0	1
1696114-1.jpg	1	Train	0.475796	er+	pr+	her2+	≤3cm	53	1	1	1	0	0	0	trainer1	trainhr0	traintn0	trainpr1	trainher21	trainsize0	1	1
1713326-1.jpg	1	Train	1.28918	er+	pr-	her2+	≤3cm	35	1	0	1	0	0	0	trainer1	trainhr0	traintn0	trainpr0	trainher21	trainsize0	1	1
1714490-1.jpg	0	Train	-0.572653	er-	pr-	her2+	≤3cm	46	0	0	1	0	0	0	trainer0	trainhr0	traintn0	trainpr0	trainher21	trainsize0	0	0
1726246-1.jpg	1	Train	-1.10284	er+	pr+	her2+	≤3cm	53	1	1	1	0	0	0	trainer1	trainhr0	traintn0	trainpr1	trainher21	trainsize0	1	1
1737802-1.jpg	1	Train	1.41689	er+	pr+	her2+	＞3cm	30	1	1	1	0	0	1	trainer1	trainhr0	traintn0	trainpr1	trainher21	trainsize1	1	1
1737802-7.jpg	1	Train	2.16976	er+	pr+	her2+	＞3cm	30	1	1	1	0	0	1	trainer1	trainhr0	traintn0	trainpr1	trainher21	trainsize1	1	1
1738048-2.jpg	1	Train	1.77396	er-	pr-	her2+	＞3cm	60	0	0	1	0	0	1	trainer0	trainhr0	traintn0	trainpr0	trainher21	trainsize1	0	1
1741491-1.jpg	1	Train	2.65054	er-	pr-	her2+	≤3cm	55	0	0	1	0	0	0	trainer0	trainhr0	traintn0	trainpr0	trainher21	trainsize0	1	1
1766285-3.jpg	0	Train	-0.575455	er+	pr-	her2+	≤3cm	39	1	0	1	0	0	0	trainer1	trainhr0	traintn0	trainpr0	trainher21	trainsize0	0	0
1772696-1.jpg	0	Train	-0.175602	er-	pr+	her2+	≤3cm	54	0	1	1	0	0	0	trainer0	trainhr0	traintn0	trainpr1	trainher21	trainsize0	0	0
1772696-5.jpg	0	Train	0.624006	er-	pr+	her2+	≤3cm	54	0	1	1	0	0	0	trainer0	trainhr0	traintn0	trainpr1	trainher21	trainsize0	1	1
1783491-1.jpg	0	Train	0.231432	er-	pr-	her2+	＞3cm	59	0	0	1	0	0	1	trainer0	trainhr0	traintn0	trainpr0	trainher21	trainsize1	0	1
1790768-1.jpg	1	Train	1.25603	er+	pr-	her2+	＞3cm	57	1	0	1	0	0	1	trainer1	trainhr0	traintn0	trainpr0	trainher21	trainsize1	0	1
1791185-1.jpg	1	Train	1.13645	er-	pr-	her2+	＞3cm	57	0	0	1	0	0	1	trainer0	trainhr0	traintn0	trainpr0	trainher21	trainsize1	1	1
1796003-1.jpg	0	Train	-1.93802	er+	pr+	her2+	≤3cm	67	1	1	1	0	0	0	trainer1	trainhr0	traintn0	trainpr1	trainher21	trainsize0	0	0
1798355-1.jpg	0	Train	0.671018	er+	pr-	her2+	＞3cm	49	1	0	1	0	0	1	trainer1	trainhr0	traintn0	trainpr0	trainher21	trainsize1	0	0
773639-1.jpg	1	Train	2.90972	er-	pr-	her2+	≤3cm	53	0	0	1	0	0	0	trainer0	trainhr0	traintn0	trainpr0	trainher21	trainsize0	1	1
liuxiaoyang-1.jpg	1	Train	3.18521	er-	pr-	her2+	＞3cm	54	0	0	1	0	0	1	trainer0	trainhr0	traintn0	trainpr0	trainher21	trainsize1	1	0
1774777-1.jpg	0	Train	0.442927	er+	pr-	her2-	＞3cm	41	1	0	0	1	0	1	trainer1	trainhr1	traintn0	trainpr0	trainher20	trainsize1	0	0
1007491-3.jpg	1	Train	2.19742	er+	pr-	her2-	＞3cm	57	1	0	0	1	0	1	trainer1	trainhr1	traintn0	trainpr0	trainher20	trainsize1	1	1
1083040-1.jpg	1	Train	2.80215	er+	pr+	her2-	＞3cm	77	1	1	0	1	0	1	trainer1	trainhr1	traintn0	trainpr1	trainher20	trainsize1	1	1
1104521-1.jpg	1	Train	1.46946	er+	pr+	her2-	≤3cm	45	1	1	0	1	0	0	trainer1	trainhr1	traintn0	trainpr1	trainher20	trainsize0	1	0
1116690-1.jpg	1	Train	2.85423	er+	pr+	her2-	≤3cm	39	1	1	0	1	0	0	trainer1	trainhr1	traintn0	trainpr1	trainher20	trainsize0	1	1
1156548-1.jpg	1	Train	0.326445	er+	pr-	her2-	≤3cm	60	1	0	0	1	0	0	trainer1	trainhr1	traintn0	trainpr0	trainher20	trainsize0	0	0
1254530-1.jpg	1	Train	2.52503	er+	pr-	her2-	＞3cm	71	1	0	0	1	0	1	trainer1	trainhr1	traintn0	trainpr0	trainher20	trainsize1	1	1
1276801-1.jpg	1	Train	2.214	er+	pr-	her2-	≤3cm	46	1	0	0	1	0	0	trainer1	trainhr1	traintn0	trainpr0	trainher20	trainsize0	1	0
1360775-1.jpg	1	Train	2.68012	er+	pr+	her2-	＞3cm	55	1	1	0	1	0	1	trainer1	trainhr1	traintn0	trainpr1	trainher20	trainsize1	0	1
1436263-2.jpg	1	Train	0.398694	er+	pr+	her2-	＞3cm	42	1	1	0	1	0	1	trainer1	trainhr1	traintn0	trainpr1	trainher20	trainsize1	0	0
1519325-1.jpg	1	Train	2.28764	er+	pr+	her2-	≤3cm	68	1	1	0	1	0	0	trainer1	trainhr1	traintn0	trainpr1	trainher20	trainsize0	1	1
1521304-2.jpg	1	Train	1.74988	er+	pr+	her2-	＞3cm	55	1	1	0	1	0	1	trainer1	trainhr1	traintn0	trainpr1	trainher20	trainsize1	0	1
1554499-2.jpg	0	Train	0.452771	er+	pr+	her2-	≤3cm	56	1	1	0	1	0	0	trainer1	trainhr1	traintn0	trainpr1	trainher20	trainsize0	0	0
1554586-1.jpg	1	Train	2.20688	er-	pr+	her2-	＞3cm	75	0	1	0	1	0	1	trainer0	trainhr1	traintn0	trainpr1	trainher20	trainsize1	1	1
1557229-3.jpg	0	Train	0.64937	er+	pr+	her2-	≤3cm	55	1	1	0	1	0	0	trainer1	trainhr1	traintn0	trainpr1	trainher20	trainsize0	0	0
1584084-1.jpg	1	Train	2.97849	er+	pr+	her2-	≤3cm	31	1	1	0	1	0	0	trainer1	trainhr1	traintn0	trainpr1	trainher20	trainsize0	1	1
1590233-1.jpg	1	Train	2.49398	er+	pr+	her2-	＞3cm	42	1	1	0	1	0	1	trainer1	trainhr1	traintn0	trainpr1	trainher20	trainsize1	1	1
1612412-1.jpg	1	Train	1.81468	er+	pr+	her2-	≤3cm	52	1	1	0	1	0	0	trainer1	trainhr1	traintn0	trainpr1	trainher20	trainsize0	1	1
1620834-1.jpg	0	Train	-0.360548	er+	pr+	her2-	≤3cm	61	1	1	0	1	0	0	trainer1	trainhr1	traintn0	trainpr1	trainher20	trainsize0	0	0
1625585-2.jpg	1	Train	3.16354	er+	pr+	her2-	＞3cm	63	1	1	0	1	0	1	trainer1	trainhr1	traintn0	trainpr1	trainher20	trainsize1	1	1
1625650-1.jpg	1	Train	2.37164	er+	pr+	her2-	＞3cm	52	1	1	0	1	0	1	trainer1	trainhr1	traintn0	trainpr1	trainher20	trainsize1	1	1
1642336-1.jpg	0	Train	-2.38224	er+	pr+	her2-	≤3cm	63	1	1	0	1	0	0	trainer1	trainhr1	traintn0	trainpr1	trainher20	trainsize0	0	0
1667708-1.jpg	0	Train	-2.31799	er+	pr+	her2-	≤3cm	59	1	1	0	1	0	0	trainer1	trainhr1	traintn0	trainpr1	trainher20	trainsize0	0	0
1697518-1.jpg	1	Train	4.16361	er+	pr-	her2-	≤3cm	48	1	0	0	1	0	0	trainer1	trainhr1	traintn0	trainpr0	trainher20	trainsize0	0	1
1724161-1.jpg	0	Train	-1.71289	er+	pr+	her2-	≤3cm	50	1	1	0	1	0	0	trainer1	trainhr1	traintn0	trainpr1	trainher20	trainsize0	0	0
1728339-1.jpg	1	Train	0.623111	er+	pr+	her2-	≤3cm	45	1	1	0	1	0	0	trainer1	trainhr1	traintn0	trainpr1	trainher20	trainsize0	0	0
1749651-1.jpg	0	Train	-2.6905	er+	pr+	her2-	≤3cm	50	1	1	0	1	0	0	trainer1	trainhr1	traintn0	trainpr1	trainher20	trainsize0	0	0
1750099-1.jpg	0	Train	-0.195095	er+	pr+	her2-	≤3cm	48	1	1	0	1	0	0	trainer1	trainhr1	traintn0	trainpr1	trainher20	trainsize0	1	0
1756183-1.jpg	0	Train	1.41519	er+	pr-	her2-	≤3cm	33	1	0	0	1	0	0	trainer1	trainhr1	traintn0	trainpr0	trainher20	trainsize0	1	1
1756672-1.jpg	1	Train	2.3959	er+	pr+	her2-	＞3cm	54	1	1	0	1	0	1	trainer1	trainhr1	traintn0	trainpr1	trainher20	trainsize1	0	1
1756910-1.jpg	1	Train	1.61516	er+	pr+	her2-	＞3cm	33	1	1	0	1	0	1	trainer1	trainhr1	traintn0	trainpr1	trainher20	trainsize1	1	1
1761210-2.jpg	1	Train	1.32162	er+	pr+	her2-	≤3cm	40	1	1	0	1	0	0	trainer1	trainhr1	traintn0	trainpr1	trainher20	trainsize0	1	0
1764073-1.jpg	0	Train	-0.626059	er+	pr+	her2-	≤3cm	40	1	1	0	1	0	0	trainer1	trainhr1	traintn0	trainpr1	trainher20	trainsize0	0	0
1765613-1.jpg	1	Train	2.95533	er+	pr+	her2-	≤3cm	71	1	1	0	1	0	0	trainer1	trainhr1	traintn0	trainpr1	trainher20	trainsize0	1	1
1777152-2.jpg	0	Train	1.80251	er+	pr+	her2-	＞3cm	61	1	1	0	1	0	1	trainer1	trainhr1	traintn0	trainpr1	trainher20	trainsize1	1	1
1779021-5.jpg	1	Train	2.26475	er+	pr+	her2-	＞3cm	53	1	1	0	1	0	1	trainer1	trainhr1	traintn0	trainpr1	trainher20	trainsize1	1	1
1785072-1.jpg	1	Train	4.43077	er+	pr+	her2-	＞3cm	62	1	1	0	1	0	1	trainer1	trainhr1	traintn0	trainpr1	trainher20	trainsize1	1	1
1795179-1.jpg	1	Train	2.76446	er+	pr+	her2-	＞3cm	57	1	1	0	1	0	1	trainer1	trainhr1	traintn0	trainpr1	trainher20	trainsize1	1	1
1795553-1.jpg	0	Train	-0.369057	er+	pr+	her2-	＞3cm	46	1	1	0	1	0	1	trainer1	trainhr1	traintn0	trainpr1	trainher20	trainsize1	0	0
609445-1.jpg	1	Train	0.940952	er+	pr+	her2-	≤3cm	37	1	1	0	1	0	0	trainer1	trainhr1	traintn0	trainpr1	trainher20	trainsize0	0	1
liyili-1.jpg	1	Train	1.9033	er+	pr+	her2-	≤3cm	39	1	1	0	1	0	0	trainer1	trainhr1	traintn0	trainpr1	trainher20	trainsize0	1	1
longhongyu-1.jpg	1	Train	2.60627	er+	pr+	her2-	＞3cm	65	1	1	0	1	0	1	trainer1	trainhr1	traintn0	trainpr1	trainher20	trainsize1	1	1
zhoujuxia-1.jpg	1	Train	1.49209	er+	pr+	her2-	≤3cm	47	1	1	0	1	0	0	trainer1	trainhr1	traintn0	trainpr1	trainher20	trainsize0	1	1
1565820-1.jpg	1	Test	0.501407	er-	pr-	her2-	≤3cm	71	0	0	0	0	1	0	tester0	testhr0	testtn1	testpr0	testher20	testsize0	1	1
1663390-1.jpg	1	Test	1.83991	er-	pr-	her2-	≤3cm	62	0	0	0	0	1	0	tester0	testhr0	testtn1	testpr0	testher20	testsize0	1	1
1712013-1.jpg	0	Test	-1.47473	er-	pr-	her2-	＞3cm	49	0	0	0	0	1	1	tester0	testhr0	testtn1	testpr0	testher20	testsize1	1	0
1757927-1.jpg	1	Test	1.08991	er-	pr-	her2-	＞3cm	37	0	0	0	0	1	1	tester0	testhr0	testtn1	testpr0	testher20	testsize1	1	1
1764353-1.jpg	1	Test	2.59546	er-	pr-	her2-	≤3cm	51	0	0	0	0	1	0	tester0	testhr0	testtn1	testpr0	testher20	testsize0	1	1
1769185-1.jpg	1	Test	1.27662	er-	pr-	her2-	≤3cm	60	0	0	0	0	1	0	tester0	testhr0	testtn1	testpr0	testher20	testsize0	0	0
limin-1.jpg	0	Test	-0.560584	er-	pr-	her2-	＞3cm	49	0	0	0	0	1	1	tester0	testhr0	testtn1	testpr0	testher20	testsize1	1	1
zhuweilong-1.jpg	1	Test	6.46896	er-	pr-	her2-	≤3cm	36	0	0	0	0	1	0	tester0	testhr0	testtn1	testpr0	testher20	testsize0	1	0
1105802-1.jpg	1	Train	1.15764	er-	pr-	her2-	＞3cm	48	0	0	0	0	1	1	trainer0	trainhr0	traintn1	trainpr0	trainher20	trainsize1	1	1
1135654-1.jpg	1	Train	2.34445	er-	pr-	her2-	≤3cm	38	0	0	0	0	1	0	trainer0	trainhr0	traintn1	trainpr0	trainher20	trainsize0	1	1
1181435-1.jpg	1	Train	1.7559	er-	pr-	her2-	≤3cm	50	0	0	0	0	1	0	trainer0	trainhr0	traintn1	trainpr0	trainher20	trainsize0	1	1
1223811-1.jpg	1	Train	3.29075	er-	pr-	her2-	≤3cm	60	0	0	0	0	1	0	trainer0	trainhr0	traintn1	trainpr0	trainher20	trainsize0	1	1
1569142-3.jpg	1	Train	1.11401	er-	pr-	her2-	＞3cm	38	0	0	0	0	1	1	trainer0	trainhr0	traintn1	trainpr0	trainher20	trainsize1	1	1
1597578-1.jpg	1	Train	2.00192	er-	pr-	her2-	＞3cm	46	0	0	0	0	1	1	trainer0	trainhr0	traintn1	trainpr0	trainher20	trainsize1	1	1
1618173-1.jpg	1	Train	0.0206813	er-	pr-	her2-	＞3cm	72	0	0	0	0	1	1	trainer0	trainhr0	traintn1	trainpr0	trainher20	trainsize1	0	1
1620899-1.jpg	1	Train	2.58799	er-	pr-	her2-	≤3cm	41	0	0	0	0	1	0	trainer0	trainhr0	traintn1	trainpr0	trainher20	trainsize0	1	1
1652585-1.jpg	1	Train	2.8475	er-	pr-	her2-	＞3cm	31	0	0	0	0	1	1	trainer0	trainhr0	traintn1	trainpr0	trainher20	trainsize1	1	1
1693304-1.jpg	1	Train	0.13851	er-	pr-	her2-	≤3cm	66	0	0	0	0	1	0	trainer0	trainhr0	traintn1	trainpr0	trainher20	trainsize0	0	1
1693304-2.jpg	1	Train	4.0238	er-	pr-	her2-	≤3cm	66	0	0	0	0	1	0	trainer0	trainhr0	traintn1	trainpr0	trainher20	trainsize0	1	1
1719412-1.jpg	1	Train	2.19447	er-	pr-	her2-	＞3cm	49	0	0	0	0	1	1	trainer0	trainhr0	traintn1	trainpr0	trainher20	trainsize1	1	1
1734089-1.jpg	1	Train	0.565724	er-	pr-	her2-	≤3cm	49	0	0	0	0	1	0	trainer0	trainhr0	traintn1	trainpr0	trainher20	trainsize0	0	1
1739264-3.jpg	1	Train	2.41786	er-	pr-	her2-	＞3cm	66	0	0	0	0	1	1	trainer0	trainhr0	traintn1	trainpr0	trainher20	trainsize1	1	1
1740738-1.jpg	1	Train	0.324736	er-	pr-	her2-	≤3cm	69	0	0	0	0	1	0	trainer0	trainhr0	traintn1	trainpr0	trainher20	trainsize0	0	0
1759492-1.jpg	1	Train	2.99306	er-	pr-	her2-	≤3cm	49	0	0	0	0	1	0	trainer0	trainhr0	traintn1	trainpr0	trainher20	trainsize0	1	1
1777719-1.jpg	0	Train	1.91631	er-	pr-	her2-	＞3cm	43	0	0	0	0	1	1	trainer0	trainhr0	traintn1	trainpr0	trainher20	trainsize1	0	1
1778334-1.jpg	1	Train	2.22645	er-	pr-	her2-	＞3cm	58	0	0	0	0	1	1	trainer0	trainhr0	traintn1	trainpr0	trainher20	trainsize1	1	1
1787268-1.jpg	0	Train	-1.64296	er-	pr-	her2-	＞3cm	54	0	0	0	0	1	1	trainer0	trainhr0	traintn1	trainpr0	trainher20	trainsize1	0	0
chendangu-1.jpg	1	Train	3.15383	er-	pr-	her2-	＞3cm	70	0	0	0	0	1	1	trainer0	trainhr0	traintn1	trainpr0	trainher20	trainsize1	1	1
